# Supplementary material for: Analysis of Genes Expression of Spodoptera exigua Larvae upon AcMNPV Infection
Source: PLoS One. 2012 Jul 31;7(7):e42462. doi: 10.1371/journal.pone.0042462 (PMC3409162; doi:10.1371/journal.pone.0042462)
Supplement: Table S1 — List of assembled contigs with total reads from the cDNA libraries from both the AcMNPV-challenged and the heat-inactivated AcMNPV-challenged S. exigua . (XLS) [file pone.0042462.s001.xls]

## Sheet: Sheet1
Contig #	# T-read	# A-read	# I-read	length (bp)	Blast search results
contig00001	4	2	2	535	No hit
contig00002	15	4	11	1003	FB|FBgn0011640 - symbol:lark "lark" species:7227 "Drosophila melanogaster" [GO:0007623 "circadian rhythm" evidence=NAS;IMP] [GO:0045804 "negative regulation of eclosion" evidence=IMP] [GO:0009790 "embryonic development" evidence=IMP] [GO:0008062 "eclosion rhythm" evidence=NAS;IMP;TAS] [GO:0003729 "mRNA binding" evidence=ISS] [GO:0005634 "nucleus" evidence=IDA] [GO:0005737 "cytoplasm" evidence=IDA…
contig00003	5	3	2	657	No hit
contig00004	10	6	4	964	No hit
contig00006	110	44	66	710	FB|FBgn0000253 - symbol:Cam "Calmodulin" species:7227 "Drosophila melanogaster" [GO:0016028 "rhabdomere" evidence=IDA;TAS] [GO:0005737 "cytoplasm" evidence=IDA] [GO:0016056 "rhodopsin mediated signaling pathway" evidence=IMP] [GO:0016061 "regulation of light-activated channel activity" evidence=IMP] [GO:0006468 "protein amino acid phosphorylation" evidence=IMP] [GO:0016060 "metarhodopsin inactiva…
contig00007	11	9	2	1175	FB|FBgn0011764 - symbol:Dsp1 "Dorsal switch protein 1" species:7227 "Drosophila melanogaster" [GO:0006268 "DNA unwinding during replication" evidence=NAS] [GO:0003697 "single-stranded DNA binding" evidence=NAS] [GO:0005634 "nucleus" evidence=IEA;NAS] [GO:0003714 "transcription corepressor activity" evidence=NAS] [GO:0003677 "DNA binding" evidence=IEA] [GO:0035218 "leg disc development" evidence=I…
contig00008	4	4	0	695	No hit
contig00009	14	10	4	529	No hit
contig00010	129	58	71	2733	FB|FBgn0034089 - symbol:CG8446 species:7227 "Drosophila melanogaster" [GO:0017118 "lipoyltransferase activity" evidence=ISS] [GO:0006464 "protein modification process" evidence=IEA] InterPro:IPR004143 Pfam:PF03099 EMBL:AE013599 GO:GO:0003824 GO:GO:0006464 OMA:HCTLLCN EMBL:AY094796 EMBL:BT050537 RefSeq:NP_611097.2 UniGene:Dm.7138 SMR:Q8SX78 IntAct:Q8SX78 STRING:Q8SX78 PRIDE:Q8SX78 Ensembl:FBtr0114…
contig00011	103	48	55	2667	FB|FBgn0020367 - symbol:Vha68-2 "Vha68-2" species:7227 "Drosophila melanogaster" [GO:0008553 "hydrogen-exporting ATPase activity, phosphorylative mechanism" evidence=ISS;NAS] [GO:0000221 "vacuolar proton-transporting V-type ATPase, V1 domain" evidence=ISS;NAS] [GO:0015986 "ATP synthesis coupled proton transport" evidence=IEA] [GO:0046933 "hydrogen ion transporting ATP synthase activity, rotationa…
contig00012	7	6	1	568	No hit
contig00013	3	2	1	507	No hit
contig00014	6	1	5	802	No hit
contig00015	15	8	7	1678	No hit
contig00016	98	60	38	1045	FB|FBgn0051973 - symbol:Cda5 "Chitin deacetylase-like 5" species:7227 "Drosophila melanogaster" [GO:0005576 "extracellular region" evidence=IEA] [GO:0016810 "hydrolase activity, acting on carbon-nitrogen (but not peptide) bonds" evidence=IEA] [GO:0008061 "chitin binding" evidence=IEA] [GO:0006030 "chitin metabolic process" evidence=IEA] InterPro:IPR002509 InterPro:IPR002557 InterPro:IPR011330 Pfa…
contig00017	73	34	39	1607	FB|FBgn0051871 - symbol:CG31871 species:7227 "Drosophila melanogaster" [GO:0004806 "triglyceride lipase activity" evidence=ISS] [GO:0006629 "lipid metabolic process" evidence=IEA] InterPro:IPR006693 Pfam:PF04083 InterPro:IPR000073 Pfam:PF00561 EMBL:AE014134 GO:GO:0004806 GO:GO:0006629 eggNOG:inNOG06389 OrthoDB:EOG9F1X8K HSSP:P07098 EMBL:BT003518 RefSeq:NP_723607.1 UniGene:Dm.18143 STRING:Q9VKS5 E…
contig00018	28	10	18	1594	No hit
contig00019	9	1	8	1080	ZFIN|ZDB-GENE-050522-88 - symbol:pgpep1 "pyroglutamyl-peptidase I" species:7955 "Danio rerio" [GO:0006508 "proteolysis" evidence=IEA] [GO:0005575 "cellular_component" evidence=ND] InterPro:IPR000816 Pfam:PF01470 PIRSF:PIRSF015592 PRINTS:PR00706 PROSITE:PS01334 ZFIN:ZDB-GENE-050522-88 GO:GO:0006508 InterPro:IPR016125 Gene3D:G3DSA:3.40.630.20 PANTHER:PTHR23402 SUPFAM:SSF53182 MEROPS:C15.010 HOGENOM…
contig00020	24	13	11	1778	No hit
contig00021	10	3	7	823	No hit
contig00022	64	37	27	1860	No hit
contig00023	420	199	221	676	FB|FBgn0013675 - symbol:mt:CoII "mitochondrial Cytochrome c oxidase subunit II" species:7227 "Drosophila melanogaster" [GO:0005751 "mitochondrial respiratory chain complex IV" evidence=NAS] [GO:0004129 "cytochrome-c oxidase activity" evidence=IEA;NAS] [GO:0005739 "mitochondrion" evidence=NAS] [GO:0005743 "mitochondrial inner membrane" evidence=NAS] [GO:0006123 "mitochondrial electron transport, c…
contig00024	5	3	2	610	No hit
contig00025	14	4	10	1014	No hit
contig00026	25	18	7	616	No hit
contig00027	102	60	42	2479	ZFIN|ZDB-GENE-030131-7859 - symbol:jun "v-jun sarcoma virus 17 oncogene homolog (avian)" species:7955 "Danio rerio" [GO:0003700 "transcription factor activity" evidence=IEA;IMP] [GO:0006355 "regulation of transcription, DNA-dependent" evidence=IEA] [GO:0045449 "regulation of transcription" evidence=IEA] [GO:0043565 "sequence-specific DNA binding" evidence=IEA] [GO:0003677 "DNA binding" evidence=I…
contig00028	7	4	3	461	No hit
contig00029	10	4	6	372	No hit
contig00030	8	6	2	356	No hit
contig00031	18	9	9	1090	FB|FBgn0027348 - symbol:bgm "bubblegum" species:7227 "Drosophila melanogaster" [GO:0004467 "long-chain-fatty-acid-CoA ligase activity" evidence=ISS;IMP] [GO:0001676 "long-chain fatty acid metabolic process" evidence=IMP] [GO:0005575 "cellular_component" evidence=ND] InterPro:IPR000873 Pfam:PF00501 Prosite:PS00455 GO:GO:0005524 EMBL:AE014134 GO:GO:0004467 BRENDA:6.2.1.3 GO:GO:0001676 eggNOG:inNOG0…
contig00032	51	31	20	2004	FB|FBgn0259176 - symbol:bun "bunched" species:7227 "Drosophila melanogaster" [GO:0005737 "cytoplasm" evidence=NAS;IDA] [GO:0001751 "compound eye photoreceptor cell differentiation" evidence=IMP] [GO:0008101 "decapentaplegic receptor signaling pathway" evidence=IGI] [GO:0035282 "segmentation" evidence=IMP] [GO:0042803 "protein homodimerization activity" evidence=ISS] [GO:0046843 "dorsal appendage …
contig00033	11	4	7	1168	RGD|1565499 - symbol:Col4a5 "collagen, type IV, alpha 5" species:10116 "Rattus norvegicus" [GO:0003674 "molecular_function" evidence=ND] [GO:0005201 "extracellular matrix structural constituent" evidence=IEA] [GO:0005488 "binding" evidence=IEA] [GO:0005515 "protein binding" evidence=ISO] [GO:0005575 "cellular_component" evidence=ND] [GO:0005581 "collagen" evidence=IEA] [GO:0005587 "collagen type …
contig00034	85	50	35	1620	No hit
contig00035	12	6	6	1035	FB|FBgn0038369 - symbol:Arpc3A "Arpc3A" species:7227 "Drosophila melanogaster" [GO:0003779 "actin binding" evidence=ISS] [GO:0005856 "cytoskeleton" evidence=IEA] [GO:0030833 "regulation of actin filament polymerization" evidence=IEA] InterPro:IPR007204 Pfam:PF04062 PIRSF:PIRSF016315 EMBL:AE014297 GO:GO:0005856 GO:GO:0030833 OMA:FPLNAMY Gene3D:G3DSA:1.10.1760.10 PANTHER:PTHR12391 SUPFAM:SSF69060 E…
contig00036	21	12	9	785	No hit
contig00037	16	8	8	672	No hit
contig00038	82	34	48	2601	No hit
contig00039	4	4	0	739	No hit
contig00040	12	5	7	546	No hit
contig00041	69	40	29	1482	DICTYBASE|DDB_G0288285 - symbol:mybX "myb domain-containing protein" species:44689 "Dictyostelium discoideum" [GO:0008150 "biological_process" evidence=ND] [GO:0003677 "DNA binding" evidence=ISS] [GO:0005634 "nucleus" evidence=ISS] InterPro:IPR001005 SMART:SM00717 dictyBase:DDB_G0288285 InterPro:IPR009057 Pfam:PF04433 GO:GO:0005634 GO:GO:0003677 GenomeReviews:CM000154_GR SUPFAM:SSF46689 InterPro:…
contig00042	4	2	2	553	FB|FBgn0053138 - symbol:CG33138 species:7227 "Drosophila melanogaster" [GO:0003844 "1,4-alpha-glucan branching enzyme activity" evidence=ISS] [GO:0043169 "cation binding" evidence=IEA] [GO:0004553 "hydrolase activity, hydrolyzing O-glycosyl compounds" evidence=IEA] [GO:0005975 "carbohydrate metabolic process" evidence=IEA] InterPro:IPR004193 InterPro:IPR006047 InterPro:IPR006048 InterPro:IPR01378…
contig00044	3	2	1	548	No hit
contig00045	4	0	4	568	No hit
contig00046	37	10	27	755	No hit
contig00047	11	5	6	1042	No hit
contig00048	7	5	2	635	No hit
contig00049	108	55	53	3058	FB|FBgn0013272 - symbol:Gp150 "Gp150" species:7227 "Drosophila melanogaster" [GO:0007185 "transmembrane receptor protein tyrosine phosphatase signaling pathway" evidence=IDA] [GO:0005886 "plasma membrane" evidence=IDA] [GO:0048749 "compound eye development" evidence=IMP] [GO:0005515 "protein binding" evidence=IEA] [GO:0002121 "inter-male aggressive behavior" evidence=IMP] Pfam:PF00560 InterPro:IP…
contig00050	33	10	23	1340	No hit
contig00051	9	6	3	717	No hit
contig00052	6	5	1	536	No hit
contig00053	60	27	33	1366	FB|FBgn0004362 - symbol:HmgD "High mobility group protein D" species:7227 "Drosophila melanogaster" [GO:0000790 "nuclear chromatin" evidence=IDA] [GO:0003680 "AT DNA binding" evidence=IDA] [GO:0006325 "chromatin organization" evidence=IDA] [GO:0008301 "DNA bending activity" evidence=IDA;NAS] [GO:0007517 "muscle organ development" evidence=IMP] [GO:0048813 "dendrite morphogenesis" evidence=IMP] In…
contig00054	5	4	1	678	FB|FBgn0053526 - symbol:PNUTS "PNUTS" species:7227 "Drosophila melanogaster" [GO:0008270 "zinc ion binding" evidence=IEA] [GO:0003676 "nucleic acid binding" evidence=IEA] [GO:0019888 "protein phosphatase regulator activity" evidence=ISS;NAS] [GO:0035304 "regulation of protein amino acid dephosphorylation" evidence=ISS;NAS] [GO:0005634 "nucleus" evidence=NAS] [GO:0006605 "protein targeting" eviden…
contig00055	18	7	11	1689	FB|FBgn0015040 - symbol:Cyp9c1 "Cytochrome P450-9c1" species:7227 "Drosophila melanogaster" [GO:0005792 "microsome" evidence=NAS] [GO:0009055 "electron carrier activity" evidence=IEA;ISS;NAS] [GO:0016020 "membrane" evidence=NAS] [GO:0004497 "monooxygenase activity" evidence=IEA] [GO:0020037 "heme binding" evidence=IEA] [GO:0055114 "oxidation reduction" evidence=IEA] InterPro:IPR001128 InterPro:IP…
contig00056	32	17	15	1092	No hit
contig00057	200	93	107	1801	FB|FBgn0004145 - symbol:Vha16 "Vacuolar H[+] ATPase 16kD subunit" species:7227 "Drosophila melanogaster" [GO:0000220 "vacuolar proton-transporting V-type ATPase, V0 domain" evidence=ISS;NAS] [GO:0008553 "hydrogen-exporting ATPase activity, phosphorylative mechanism" evidence=ISS;NAS] [GO:0015992 "proton transport" evidence=NAS] [GO:0015986 "ATP synthesis coupled proton transport" evidence=IEA] [G…
contig00058	6	2	4	684	No hit
contig00059	134	56	78	2525	FB|FBgn0020238 - symbol:14-3-3epsilon "14-3-3epsilon" species:7227 "Drosophila melanogaster" [GO:0008426 "protein kinase C inhibitor activity" evidence=NAS] [GO:0007265 "Ras protein signal transduction" evidence=NAS] [GO:0000077 "DNA damage checkpoint" evidence=IMP;TAS] [GO:0009314 "response to radiation" evidence=TAS] [GO:0007444 "imaginal disc development" evidence=TAS] [GO:0007093 "mitotic cel…
contig00060	4	3	1	544	FB|FBgn0010501 - symbol:Dcp-1 "Death caspase-1" species:7227 "Drosophila melanogaster" [GO:0006915 "apoptosis" evidence=NAS;IMP;IDA;TAS] [GO:0004197 "cysteine-type endopeptidase activity" evidence=ISS;NAS;IDA;TAS] [GO:0009790 "embryonic development" evidence=IMP] [GO:0007300 "ovarian nurse cell to oocyte transport" evidence=IMP;TAS] [GO:0006922 "cleavage of lamin" evidence=IMP] [GO:0030036 "actin…
contig00061	99	44	55	1617	FB|FBgn0010470 - symbol:Fkbp13 "Fkbp13" species:7227 "Drosophila melanogaster" [GO:0005528 "FK506 binding" evidence=ISS] [GO:0003755 "peptidyl-prolyl cis-trans isomerase activity" evidence=ISS] [GO:0005509 "calcium ion binding" evidence=IEA] [GO:0006457 "protein folding" evidence=IEA] [GO:0002121 "inter-male aggressive behavior" evidence=IMP] InterPro:IPR001179 InterPro:IPR002048 Pfam:PF00254 PRO…
contig00062	8	6	2	625	No hit
contig00063	28	16	12	1210	MGI|MGI:105126 - symbol:Rad23a "RAD23a homolog (S. cerevisiae)" species:10090 "Mus musculus" [GO:0005634 "nucleus" evidence=IEA] [GO:0006281 "DNA repair" evidence=IEA] [GO:0043161 "proteasomal ubiquitin-dependent protein catabolic process" evidence=IEA] [GO:0003684 "damaged DNA binding" evidence=IEA] [GO:0006289 "nucleotide-excision repair" evidence=IEA] [GO:0006974 "response to DNA damage stimul…
contig00064	4	1	3	532	No hit
contig00065	72	37	35	3177	FB|FBgn0051198 - symbol:CG31198 species:7227 "Drosophila melanogaster" [GO:0004177 "aminopeptidase activity" evidence=NAS] [GO:0008270 "zinc ion binding" evidence=IEA] [GO:0008237 "metallopeptidase activity" evidence=IEA] [GO:0006508 "proteolysis" evidence=IEA] InterPro:IPR001930 InterPro:IPR014782 Pfam:PF01433 PRINTS:PR00756 EMBL:AE014297 GO:GO:0008270 GO:GO:0006508 GO:GO:0008237 GO:GO:0004177 P…
contig00066	25	18	7	1651	No hit
contig00067	878	377	501	696	FB|FBgn0013672 - symbol:mt:ATPase6 "mitochondrial ATPase subunit 6" species:7227 "Drosophila melanogaster" [GO:0005739 "mitochondrion" evidence=IMP;NAS] [GO:0008553 "hydrogen-exporting ATPase activity, phosphorylative mechanism" evidence=NAS] [GO:0000276 "mitochondrial proton-transporting ATP synthase complex, coupling factor F(o)" evidence=NAS] [GO:0045263 "proton-transporting ATP synthase compl…
contig00068	3	0	3	541	ZFIN|ZDB-GENE-040724-22 - symbol:si:ch211-199l3.2 "si:ch211-199l3.2" species:7955 "Danio rerio" [GO:0005529 "sugar binding" evidence=IEA] InterPro:IPR001079 Pfam:PF00337 PROSITE:PS51304 SMART:SM00276 ZFIN:ZDB-GENE-040724-22 GO:GO:0005529 InterPro:IPR008985 InterPro:IPR013320 Gene3D:G3DSA:2.60.120.200 SUPFAM:SSF49899 EMBL:AL953887 HOGENOM:HBG717055 PANTHER:PTHR11346 OMA:AHAIREQ HOVERGEN:HBG002412 …
contig00069	151	104	47	364	No hit
contig00070	8	7	1	958	No hit
contig00071	9	7	2	408	No hit
contig00072	120	53	67	1529	FB|FBgn0011726 - symbol:tsr "twinstar" species:7227 "Drosophila melanogaster" [GO:0003779 "actin binding" evidence=ISS;NAS;IMP] [GO:0030042 "actin filament depolymerization" evidence=NAS] [GO:0008585 "female gonad development" evidence=IMP] [GO:0007298 "border follicle cell migration" evidence=IMP] [GO:0007015 "actin filament organization" evidence=IMP] [GO:0000910 "cytokinesis" evidence=IMP] [GO…
contig00073	5	3	2	566	No hit
contig00074	5	5	0	595	No hit
contig00075	4	0	4	561	No hit
contig00076	54	31	23	642	No hit
contig00077	19	7	12	1213	No hit
contig00078	2	0	2	221	No hit
contig00079	6	1	5	269	FB|FBgn0261341 - symbol:verm "vermiform" species:7227 "Drosophila melanogaster" [GO:0005041 "low-density lipoprotein receptor activity" evidence=ISS] [GO:0006030 "chitin metabolic process" evidence=IEA] [GO:0005576 "extracellular region" evidence=IEA] [GO:0004099 "chitin deacetylase activity" evidence=IMP] [GO:0008061 "chitin binding" evidence=IMP] [GO:0035159 "regulation of tube length, open tra…
contig00080	32	11	21	1580	FB|FBgn0261341 - symbol:verm "vermiform" species:7227 "Drosophila melanogaster" [GO:0005041 "low-density lipoprotein receptor activity" evidence=ISS] [GO:0006030 "chitin metabolic process" evidence=IEA] [GO:0005576 "extracellular region" evidence=IEA] [GO:0004099 "chitin deacetylase activity" evidence=IMP] [GO:0008061 "chitin binding" evidence=IMP] [GO:0035159 "regulation of tube length, open tra…
contig00081	3	3	0	536	No hit
contig00082	4	3	1	539	FB|FBgn0250815 - symbol:Jon65Aiv "Jonah 65Aiv" species:7227 "Drosophila melanogaster" [GO:0004252 "serine-type endopeptidase activity" evidence=ISS;NAS] [GO:0006508 "proteolysis" evidence=IEA;NAS] InterPro:IPR001254 InterPro:IPR001314 InterPro:IPR009003 InterPro:IPR018114 Pfam:PF00089 PRINTS:PR00722 PROSITE:PS00134 PROSITE:PS00135 PROSITE:PS50240 SMART:SM00020 GO:GO:0006508 GO:GO:0004252 SUPFAM:S…
contig00083	91	48	43	2655	FB|FBgn0005278 - symbol:M(2)21AB "Minute (2) 21AB" species:7227 "Drosophila melanogaster" [GO:0004478 "methionine adenosyltransferase activity" evidence=ISS;NAS] [GO:0006556 "S-adenosylmethionine biosynthetic process" evidence=NAS;IMP] [GO:0006730 "one-carbon metabolic process" evidence=IEA;NAS] [GO:0005524 "ATP binding" evidence=IEA] InterPro:IPR002133 Pfam:PF00438 Pfam:PF02772 Pfam:PF02773 PIRS…
contig00084	118	57	61	2160	FB|FBgn0034967 - symbol:eIF-5A "eIF-5A" species:7227 "Drosophila melanogaster" [GO:0006413 "translational initiation" evidence=ISS;NAS] [GO:0045182 "translation regulator activity" evidence=ISS] [GO:0005829 "cytosol" evidence=NAS] [GO:0003743 "translation initiation factor activity" evidence=NAS] [GO:0035071 "salivary gland cell autophagic cell death" evidence=IEP] [GO:0048102 "autophagic cell de…
contig00085	9	4	5	1082	No hit
contig00086	6	0	6	493	No hit
contig00087	3	3	0	536	No hit
contig00088	5	5	0	545	FB|FBgn0025628 - symbol:CG4199 species:7227 "Drosophila melanogaster" [GO:0005737 "cytoplasm" evidence=IEA] [GO:0016491 "oxidoreductase activity" evidence=IEA] [GO:0045454 "cell redox homeostasis" evidence=IEA] [GO:0050660 "FAD binding" evidence=IEA] [GO:0051537 "2 iron, 2 sulfur cluster binding" evidence=IEA] [GO:0055114 "oxidation reduction" evidence=IEA] InterPro:IPR001327 InterPro:IPR004099 I…
contig00089	4	1	3	545	FB|FBgn0051063 - symbol:CG31063 species:7227 "Drosophila melanogaster" [GO:0046872 "metal ion binding" evidence=IEA] [GO:0016818 "hydrolase activity, acting on acid anhydrides, in phosphorus-containing anhydrides" evidence=IEA] InterPro:IPR000086 InterPro:IPR004385 InterPro:IPR015797 Pfam:PF00293 GO:GO:0005515 EMBL:AE014297 Gene3D:G3DSA:3.90.79.10 SUPFAM:SSF55811 GO:GO:0046872 TIGRFAMs:TIGR00052 …
contig00090	50	20	30	1931	FB|FBgn0036762 - symbol:CG7430 species:7227 "Drosophila melanogaster" [GO:0005947 "mitochondrial alpha-ketoglutarate dehydrogenase complex" evidence=ISS] [GO:0005960 "glycine cleavage complex" evidence=ISS] [GO:0006099 "tricarboxylic acid cycle" evidence=ISS] [GO:0006748 "lipoamide metabolic process" evidence=ISS] [GO:0006546 "glycine catabolic process" evidence=ISS] [GO:0004148 "dihydrolipoyl de…
contig00091	3	1	2	512	No hit
contig00092	8	7	1	504	No hit
contig00093	4	2	2	558	FB|FBgn0014396 - symbol:tim "timeless" species:7227 "Drosophila melanogaster" [GO:0007623 "circadian rhythm" evidence=NAS;TAS] [GO:0048512 "circadian behavior" evidence=IMP] [GO:0007617 "mating behavior" evidence=IMP] [GO:0005634 "nucleus" evidence=IDA;NAS;TAS] [GO:0045475 "locomotor rhythm" evidence=IGI;NAS;TAS] [GO:0030431 "sleep" evidence=NAS] [GO:0008062 "eclosion rhythm" evidence=NAS;TAS] [G…
contig00094	4	4	0	467	No hit
contig00095	103	44	59	916	No hit
contig00096	5	1	4	593	No hit
contig00097	5	3	2	542	No hit
contig00098	10	8	2	995	No hit
contig00100	38	26	12	1857	ZFIN|ZDB-GENE-030616-612 - symbol:atp6v1c1a "ATPase, H+ transporting, lysosomal, V1 subunit C, isoform 1a" species:7955 "Danio rerio" [GO:0016820 "hydrolase activity, acting on acid anhydrides, catalyzing transmembrane movement of substances" evidence=IEA] [GO:0033180 "proton-transporting V-type ATPase, V1 domain" evidence=IEA] [GO:0015986 "ATP synthesis coupled proton transport" evidence=IEA] [G…
contig00101	6	3	3	850	No hit
contig00102	47	23	24	1011	No hit
contig00103	146	89	57	1177	No hit
contig00104	25	9	16	941	FB|FBgn0029911 - symbol:CG14435 species:7227 "Drosophila melanogaster" [GO:0005515 "protein binding" evidence=IEA] [GO:0008270 "zinc ion binding" evidence=IEA] InterPro:IPR001841 InterPro:IPR018957 PROSITE:PS50089 SMART:SM00184 Pfam:PF00097 GO:GO:0005515 GO:GO:0008270 EMBL:AE014298 OrthoDB:EOG9THW0G RefSeq:NP_572359.2 SMR:Q9W3V3 IntAct:Q9W3V3 Ensembl:FBtr0071042 GeneID:31628 KEGG:dme:Dmel_CG14435…
contig00105	166	96	70	2589	FB|FBgn0029896 - symbol:CG3168 species:7227 "Drosophila melanogaster" [GO:0055085 "transmembrane transport" evidence=IEA] [GO:0016020 "membrane" evidence=IEA] [GO:0005215 "transporter activity" evidence=IEA] InterPro:IPR005829 InterPro:IPR005988 InterPro:IPR011701 Pfam:PF07690 PROSITE:PS00216 PROSITE:PS00217 EMBL:AE014298 GO:GO:0016020 GO:GO:0055085 InterPro:IPR016196 SUPFAM:SSF103473 GO:GO:00052…
contig00106	42	22	20	703	ZFIN|ZDB-GENE-030131-7275 - symbol:zgc:73373 "zgc:73373" species:7955 "Danio rerio" [GO:0006457 "protein folding" evidence=IEA] [GO:0005575 "cellular_component" evidence=ND] [GO:0016853 "isomerase activity" evidence=IEA] [GO:0003755 "peptidyl-prolyl cis-trans isomerase activity" evidence=IEA] InterPro:IPR001179 Pfam:PF00254 PROSITE:PS50059 ZFIN:ZDB-GENE-030131-7275 GO:GO:0006457 GO:GO:0003755 PAN…
contig00107	9	8	1	765	No hit
contig00108	11	5	6	423	No hit
contig00109	16	10	6	625	No hit
contig00110	4	2	2	574	No hit
contig00111	7	5	2	136	No hit
contig00113	3	0	3	505	FB|FBgn0036659 - symbol:CG9701 species:7227 "Drosophila melanogaster" [GO:0004553 "hydrolase activity, hydrolyzing O-glycosyl compounds" evidence=IEA] [GO:0043169 "cation binding" evidence=IEA] [GO:0005975 "carbohydrate metabolic process" evidence=IEA] InterPro:IPR001360 InterPro:IPR013781 InterPro:IPR018120 Pfam:PF00232 PRINTS:PR00131 PROSITE:PS00572 PROSITE:PS00653 EMBL:AE014296 GO:GO:0043169 G…
contig00114	107	56	51	993	FB|FBgn0013679 - symbol:mt:ND1 "mitochondrial NADH-ubiquinone oxidoreductase chain 1" species:7227 "Drosophila melanogaster" [GO:0005747 "mitochondrial respiratory chain complex I" evidence=NAS] [GO:0008137 "NADH dehydrogenase (ubiquinone) activity" evidence=NAS] [GO:0005739 "mitochondrion" evidence=NAS] [GO:0016020 "membrane" evidence=IEA] [GO:0055114 "oxidation reduction" evidence=IEA] InterPro…
contig00115	4	1	3	366	MGI|MGI:95593 - symbol:Fuca1 "fucosidase, alpha-L- 1, tissue" species:10090 "Mus musculus" [GO:0005764 "lysosome" evidence=IEA;ISO] [GO:0016787 "hydrolase activity" evidence=IEA] [GO:0016798 "hydrolase activity, acting on glycosyl bonds" evidence=IEA] [GO:0008152 "metabolic process" evidence=IEA] [GO:0006004 "fucose metabolic process" evidence=IEA] [GO:0004560 "alpha-L-fucosidase activity" eviden…
contig00116	6	3	3	872	FB|FBgn0028902 - symbol:Tektin-A "Tektin A" species:7227 "Drosophila melanogaster" [GO:0008017 "microtubule binding" evidence=ISS] [GO:0007017 "microtubule-based process" evidence=ISS] [GO:0005875 "microtubule associated complex" evidence=ISS] [GO:0000226 "microtubule cytoskeleton organization" evidence=IEA] [GO:0005874 "microtubule" evidence=IEA] InterPro:IPR000435 Pfam:PF03148 PRINTS:PR00511 GO…
contig00117	5	0	5	734	FB|FBgn0001311 - symbol:kkv "krotzkopf verkehrt" species:7227 "Drosophila melanogaster" [GO:0007443 "Malpighian tubule morphogenesis" evidence=IMP] [GO:0004100 "chitin synthase activity" evidence=ISS;NAS] [GO:0016021 "integral to membrane" evidence=ISS] [GO:0008362 "chitin-based embryonic cuticle biosynthetic process" evidence=IMP] [GO:0035158 "regulation of tube diameter, open tracheal system" e…
contig00118	3	2	1	534	No hit
contig00119	3	1	2	530	No hit
contig00120	9	7	2	457	FB|FBgn0053229 - symbol:CG33229 species:7227 "Drosophila melanogaster" [GO:0005575 "cellular_component" evidence=ND] [GO:0008150 "biological_process" evidence=ND] [GO:0003674 "molecular_function" evidence=ND] EMBL:AE014296 EMBL:AY061287 RefSeq:NP_995945.1 UniGene:Dm.21599 PRIDE:Q95RM0 Ensembl:FBtr0072499 GeneID:2768996 KEGG:dme:Dmel_CG33229 UCSC:CG33229-RA FlyBase:FBgn0053229 eggNOG:inNOG11808 In…
contig00121	5	3	2	559	No hit
contig00122	89	29	60	778	FB|FBgn0015808 - symbol:ScpX "Sterol carrier protein X-related thiolase" species:7227 "Drosophila melanogaster" [GO:0004770 "sterol carrier protein X-related thiolase activity" evidence=ISS;NAS] [GO:0005777 "peroxisome" evidence=ISS] [GO:0005548 "phospholipid transporter activity" evidence=ISS] [GO:0005739 "mitochondrion" evidence=ISS] [GO:0005737 "cytoplasm" evidence=ISS] [GO:0015914 "phospholip…
contig00123	30	1	29	325	No hit
contig00124	44	3	41	322	No hit
contig00125	112	10	102	1255	FB|FBgn0022774 - symbol:Oat "Ornithine aminotransferase precursor" species:7227 "Drosophila melanogaster" [GO:0005759 "mitochondrial matrix" evidence=ISS;NAS] [GO:0004587 "ornithine-oxo-acid transaminase activity" evidence=ISS;NAS] [GO:0005739 "mitochondrion" evidence=IDA] [GO:0006591 "ornithine metabolic process" evidence=ISS;NAS] [GO:0030170 "pyridoxal phosphate binding" evidence=IEA] InterPro:…
contig00126	50	9	41	856	FB|FBgn0010226 - symbol:GstS1 "Glutathione S transferase S1" species:7227 "Drosophila melanogaster" [GO:0004364 "glutathione transferase activity" evidence=ISS;IDA;NAS] [GO:0004602 "glutathione peroxidase activity" evidence=IDA] [GO:0006979 "response to oxidative stress" evidence=NAS] [GO:0005575 "cellular_component" evidence=ND] InterPro:IPR004045 Pfam:PF00043 InterPro:IPR004046 Pfam:PF02798 EMB…
contig00127	3	0	3	539	FB|FBgn0035534 - symbol:mRpS6 "mitochondrial ribosomal protein S6" species:7227 "Drosophila melanogaster" [GO:0005763 "mitochondrial small ribosomal subunit" evidence=ISS;NAS] [GO:0003735 "structural constituent of ribosome" evidence=ISS;NAS] [GO:0006412 "translation" evidence=ISS;NAS] [GO:0019843 "rRNA binding" evidence=IEA] InterPro:IPR000529 InterPro:IPR020814 Pfam:PF01250 PROSITE:PS01048 GO:G…
contig00128	101	51	50	1725	FB|FBgn0014455 - symbol:Ahcy13 "Adenosylhomocysteinase at 13" species:7227 "Drosophila melanogaster" [GO:0004013 "adenosylhomocysteinase activity" evidence=ISS;NAS] [GO:0006730 "one-carbon metabolic process" evidence=IEA] [GO:0005488 "binding" evidence=IEA] InterPro:IPR000043 InterPro:IPR016040 InterPro:IPR020082 Pfam:PF05221 PIRSF:PIRSF001109 PROSITE:PS00738 PROSITE:PS00739 Pfam:PF00670 GO:GO:00…
contig00129	20	9	11	1080	No hit
contig00130	59	27	32	1828	FB|FBgn0036824 - symbol:CG3902 species:7227 "Drosophila melanogaster" [GO:0016937 "short-branched-chain-acyl-CoA dehydrogenase activity" evidence=ISS] [GO:0055114 "oxidation reduction" evidence=IEA] [GO:0050660 "FAD binding" evidence=IEA] InterPro:IPR006089 InterPro:IPR006090 InterPro:IPR006091 InterPro:IPR006092 InterPro:IPR009075 InterPro:IPR009100 InterPro:IPR013764 InterPro:IPR013786 Pfam:PF0…
contig00131	58	24	34	610	FB|FBgn0017579 - symbol:RpL14 "Ribosomal protein L14" species:7227 "Drosophila melanogaster" [GO:0006412 "translation" evidence=ISS;NAS] [GO:0022625 "cytosolic large ribosomal subunit" evidence=ISS;NAS] [GO:0003735 "structural constituent of ribosome" evidence=ISS;NAS] [GO:0022626 "cytosolic ribosome" evidence=ISS] [GO:0005840 "ribosome" evidence=NAS] [GO:0043524 "negative regulation of neuron ap…
contig00132	13	3	10	846	No hit
contig00133	52	16	36	1215	ZFIN|ZDB-GENE-040426-1955 - symbol:ppib "peptidylprolyl isomerase B (cyclophilin B)" species:7955 "Danio rerio" [GO:0003755 "peptidyl-prolyl cis-trans isomerase activity" evidence=IEA] [GO:0006457 "protein folding" evidence=IEA] [GO:0005575 "cellular_component" evidence=ND] [GO:0016853 "isomerase activity" evidence=IEA] InterPro:IPR002130 InterPro:IPR020892 Pfam:PF00160 PRINTS:PR00153 PROSITE:PS0…
contig00134	45	24	21	1207	FB|FBgn0020255 - symbol:ran "ran" species:7227 "Drosophila melanogaster" [GO:0003924 "GTPase activity" evidence=ISS] [GO:0005525 "GTP binding" evidence=IDA] [GO:0005880 "nuclear microtubule" evidence=IDA] [GO:0007049 "cell cycle" evidence=IDA] [GO:0005515 "protein binding" evidence=IPI] [GO:0005737 "cytoplasm" evidence=IDA] [GO:0007155 "cell adhesion" evidence=IMP] [GO:0007015 "actin filament org…
contig00135	41	15	26	1616	ZFIN|ZDB-GENE-030131-599 - symbol:hn1l "hematological and neurological expressed 1-like" species:7955 "Danio rerio" [GO:0005575 "cellular_component" evidence=ND] [GO:0008150 "biological_process" evidence=ND] [GO:0003674 "molecular_function" evidence=ND] ZFIN:ZDB-GENE-030131-599 HOVERGEN:HBG055006 EMBL:AY394952 IPI:IPI00494971 UniGene:Dr.76885 Ensembl:ENSDART00000055780 InParanoid:Q6TLF3 ArrayExpr…
contig00136	134	67	67	1782	FB|FBgn0015324 - symbol:Vha26 "Vacuolar H[+]-ATPase 26kD E subunit" species:7227 "Drosophila melanogaster" [GO:0008553 "hydrogen-exporting ATPase activity, phosphorylative mechanism" evidence=ISS;NAS] [GO:0000221 "vacuolar proton-transporting V-type ATPase, V1 domain" evidence=ISS;NAS] [GO:0015992 "proton transport" evidence=NAS] [GO:0046961 "proton-transporting ATPase activity, rotational mechan…
contig00137	63	35	28	1320	FB|FBgn0026565 - symbol:CG1315 species:7227 "Drosophila melanogaster" [GO:0000053 "argininosuccinate metabolic process" evidence=ISS] [GO:0004055 "argininosuccinate synthase activity" evidence=ISS;NAS] [GO:0006526 "arginine biosynthetic process" evidence=IEA;NAS] [GO:0000050 "urea cycle" evidence=NAS] [GO:0005524 "ATP binding" evidence=IEA] InterPro:IPR001518 InterPro:IPR018223 Pfam:PF00764 PROSI…
contig00138	6	2	4	794	No hit
contig00139	4	3	1	472	FB|FBgn0029764 - symbol:yu "yu" species:7227 "Drosophila melanogaster" [GO:0008104 "protein localization" evidence=ISS] [GO:0051018 "protein kinase A binding" evidence=ISS] [GO:0003723 "RNA binding" evidence=IEA] [GO:0007616 "long-term memory" evidence=IMP] InterPro:IPR004087 InterPro:IPR004088 InterPro:IPR018111 Pfam:PF00013 PROSITE:PS50084 SMART:SM00322 EMBL:AE014298 GO:GO:0003723 GO:GO:0007616…
contig00140	8	2	6	801	No hit
contig00141	11	7	4	543	No hit
contig00143	5	3	2	225	FB|FBgn0020235 - symbol:ATPsyn-gamma "ATP synthase-gamma chain" species:7227 "Drosophila melanogaster" [GO:0008553 "hydrogen-exporting ATPase activity, phosphorylative mechanism" evidence=ISS;NAS] [GO:0015992 "proton transport" evidence=ISS] [GO:0000275 "mitochondrial proton-transporting ATP synthase complex, catalytic core F(1)" evidence=ISS] [GO:0015986 "ATP synthesis coupled proton transport" …
contig00144	78	34	44	1306	FB|FBgn0020235 - symbol:ATPsyn-gamma "ATP synthase-gamma chain" species:7227 "Drosophila melanogaster" [GO:0008553 "hydrogen-exporting ATPase activity, phosphorylative mechanism" evidence=ISS;NAS] [GO:0015992 "proton transport" evidence=ISS] [GO:0000275 "mitochondrial proton-transporting ATP synthase complex, catalytic core F(1)" evidence=ISS] [GO:0015986 "ATP synthesis coupled proton transport" …
contig00145	123	78	45	1983	FB|FBgn0038037 - symbol:Cyp9f2 "Cyp9f2" species:7227 "Drosophila melanogaster" [GO:0005792 "microsome" evidence=NAS] [GO:0009055 "electron carrier activity" evidence=IEA;ISS;NAS] [GO:0016020 "membrane" evidence=NAS] [GO:0055114 "oxidation reduction" evidence=IEA] [GO:0020037 "heme binding" evidence=IEA] [GO:0004497 "monooxygenase activity" evidence=IEA] InterPro:IPR001128 InterPro:IPR002401 Pfam:…
contig00146	282	141	141	1526	FB|FBgn0003884 - symbol:alphaTub84B "alpha-Tubulin at 84B" species:7227 "Drosophila melanogaster" [GO:0005525 "GTP binding" evidence=IEA;NAS] [GO:0045298 "tubulin complex" evidence=NAS] [GO:0005874 "microtubule" evidence=IEA;ISS;NAS] [GO:0005200 "structural constituent of cytoskeleton" evidence=ISS] [GO:0005198 "structural molecule activity" evidence=IEA] [GO:0003924 "GTPase activity" evidence=IE…
contig00147	293	152	141	1365	FB|FBgn0051075 - symbol:CG31075 species:7227 "Drosophila melanogaster" [GO:0004029 "aldehyde dehydrogenase (NAD) activity" evidence=ISS] [GO:0005739 "mitochondrion" evidence=ISS] [GO:0006090 "pyruvate metabolic process" evidence=ISS] [GO:0005759 "mitochondrial matrix" evidence=ISS] [GO:0055114 "oxidation reduction" evidence=IEA] InterPro:IPR015590 InterPro:IPR016160 InterPro:IPR016161 InterPro:IP…
contig00148	83	59	24	438	FB|FBgn0038294 - symbol:Mf "Myofilin" species:7227 "Drosophila melanogaster" [GO:0030241 "skeletal muscle thick filament assembly" evidence=NAS] [GO:0031672 "A band" evidence=IDA] EMBL:AE014297 GO:GO:0031672 EMBL:AJ535260 Ensembl:FBtr0083030 Ensembl:FBtr0083031 Ensembl:FBtr0083032 Ensembl:FBtr0083033 Ensembl:FBtr0083034 FlyBase:FBgn0038294 UniGene:Dm.7066 GeneID:41824 CTD:41824 NextBio:825728 EMB…
contig00149	17	11	6	246	No hit
contig00150	28	13	15	1532	FB|FBgn0031824 - symbol:CG9547 species:7227 "Drosophila melanogaster" [GO:0004361 "glutaryl-CoA dehydrogenase activity" evidence=ISS] [GO:0006568 "tryptophan metabolic process" evidence=ISS] [GO:0006554 "lysine catabolic process" evidence=ISS] [GO:0046948 "hydroxylysine catabolic process" evidence=ISS] [GO:0005759 "mitochondrial matrix" evidence=ISS] [GO:0055114 "oxidation reduction" evidence=IEA…
contig00151	12	2	10	613	FB|FBgn0002736 - symbol:mago "mago nashi" species:7227 "Drosophila melanogaster" [GO:0007315 "pole plasm assembly" evidence=NAS;TAS] [GO:0008103 "oocyte microtubule cytoskeleton polarization" evidence=NAS;IMP] [GO:0007317 "regulation of pole plasm oskar mRNA localization" evidence=NAS;IMP] [GO:0000226 "microtubule cytoskeleton organization" evidence=TAS] [GO:0048477 "oogenesis" evidence=TAS] [GO:…
contig00152	16	13	3	1302	FB|FBgn0033782 - symbol:sug "sugarbabe" species:7227 "Drosophila melanogaster" [GO:0003676 "nucleic acid binding" evidence=IEA] [GO:0008270 "zinc ion binding" evidence=IEA] [GO:0016563 "transcription activator activity" evidence=ISS] [GO:0016481 "negative regulation of transcription" evidence=ISS] [GO:0016607 "nuclear speck" evidence=ISS] [GO:0045941 "positive regulation of transcription" evidenc…
contig00153	90	44	46	394	ZFIN|ZDB-GENE-051030-60 - symbol:zgc:123289 "zgc:123289" species:7955 "Danio rerio" [GO:0005515 "protein binding" evidence=IEA] [GO:0005524 "ATP binding" evidence=IEA] [GO:0008150 "biological_process" evidence=ND] [GO:0000166 "nucleotide binding" evidence=IEA] [GO:0005737 "cytoplasm" evidence=IEA] [GO:0005856 "cytoskeleton" evidence=IEA] InterPro:IPR004000 InterPro:IPR004001 Pfam:PF00022 PRINTS:P…
contig00154	20	11	9	1838	ZFIN|ZDB-GENE-040426-2401 - symbol:pabpn1 "poly(A) binding protein, nuclear 1" species:7955 "Danio rerio" [GO:0000166 "nucleotide binding" evidence=IEA] [GO:0003676 "nucleic acid binding" evidence=IEA] [GO:0005575 "cellular_component" evidence=ND] InterPro:IPR000504 InterPro:IPR012677 Pfam:PF00076 PROSITE:PS50102 SMART:SM00360 ZFIN:ZDB-GENE-040426-2401 GO:GO:0000166 Gene3D:G3DSA:3.30.70.330 GO:GO…
contig00155	13	5	8	1137	No hit
contig00157	9	7	2	834	RGD|621578 - symbol:Nolc1 "nucleolar and coiled-body phosphoprotein 1" species:10116 "Rattus norvegicus" [GO:0000166 "nucleotide binding" evidence=IEA] [GO:0003700 "transcription factor activity" evidence=IDA] [GO:0005515 "protein binding" evidence=ISO;IDA] [GO:0005524 "ATP binding" evidence=IEA] [GO:0005525 "GTP binding" evidence=IEA] [GO:0005634 "nucleus" evidence=IEA] [GO:0005654 "nucleoplasm"…
contig00158	39	20	19	973	No hit
contig00159	6	4	2	523	No hit
contig00160	3	3	0	550	No hit
contig00161	42	22	20	2288	No hit
contig00162	60	36	24	1282	FB|FBgn0034583 - symbol:CG10527 species:7227 "Drosophila melanogaster" [GO:0019010 "farnesoic acid O-methyltransferase activity" evidence=ISS] InterPro:IPR006616 SMART:SM00696 EMBL:AY122199 IntAct:Q8MR08 PRIDE:Q8MR08 Ensembl:FBtr0071541 FlyBase:FBgn0034583 eggNOG:inNOG04988 InParanoid:Q8MR08 ArrayExpress:Q8MR08 Bgee:Q8MR08 InterPro:IPR022041 Pfam:PF12248 Uniprot:Q8MR08
contig00163	90	40	50	991	MGI|MGI:97142 - symbol:Mrc1 "mannose receptor, C type 1" species:10090 "Mus musculus" [GO:0006897 "endocytosis" evidence=IEA] [GO:0016021 "integral to membrane" evidence=IEA] [GO:0016020 "membrane" evidence=IEA] [GO:0005529 "sugar binding" evidence=IEA] [GO:0004872 "receptor activity" evidence=IEA] [GO:0005509 "calcium ion binding" evidence=IEA] [GO:0005488 "binding" evidence=IEA] [GO:0004888 "tr…
contig00164	6	6	0	533	No hit
contig00165	13	9	4	1063	FB|FBgn0086254 - symbol:CG6084 species:7227 "Drosophila melanogaster" [GO:0004032 "aldehyde reductase activity" evidence=ISS] [GO:0055114 "oxidation reduction" evidence=IEA] InterPro:IPR001395 InterPro:IPR018170 InterPro:IPR020471 Pfam:PF00248 PRINTS:PR00069 PROSITE:PS00062 PROSITE:PS00063 PROSITE:PS00798 EMBL:AE014296 GO:GO:0055114 Gene3D:G3DSA:3.20.20.100 PANTHER:PTHR11732 SUPFAM:SSF51430 GO:GO…
contig00166	7	6	1	529	No hit
contig00167	32	14	18	871	FB|FBgn0011305 - symbol:Rsf1 "Repressor splicing factor 1" species:7227 "Drosophila melanogaster" [GO:0005634 "nucleus" evidence=IDA;NAS] [GO:0003729 "mRNA binding" evidence=ISS;TAS] [GO:0048025 "negative regulation of nuclear mRNA splicing, via spliceosome" evidence=TAS] [GO:0000166 "nucleotide binding" evidence=IEA] [GO:0003676 "nucleic acid binding" evidence=IEA] InterPro:IPR000504 InterPro:IP…
contig00168	11	4	7	827	FB|FBgn0010083 - symbol:SmB "Small ribonucleoprotein particle protein B" species:7227 "Drosophila melanogaster" [GO:0030532 "small nuclear ribonucleoprotein complex" evidence=ISS;NAS] [GO:0005681 "spliceosomal complex" evidence=ISS] [GO:0000398 "nuclear mRNA splicing, via spliceosome" evidence=ISS] [GO:0005634 "nucleus" evidence=IDA;NAS] [GO:0016070 "RNA metabolic process" evidence=NAS] [GO:00070…
contig00169	21	10	11	1382	No hit
contig00170	4	4	0	660	No hit
contig00171	3	3	0	587	No hit
contig00172	5	2	3	482	No hit
contig00173	19	3	16	114	FB|FBgn0026084 - symbol:cib "ciboulot" species:7227 "Drosophila melanogaster" [GO:0007420 "brain development" evidence=IMP] [GO:0035193 "larval central nervous system remodeling" evidence=IMP] [GO:0003785 "actin monomer binding" evidence=IDA] [GO:0003779 "actin binding" evidence=ISS] [GO:0005829 "cytosol" evidence=IDA] [GO:0007010 "cytoskeleton organization" evidence=IEA] InterPro:IPR001152 Pfam:…
contig00174	95	32	63	965	FB|FBgn0026084 - symbol:cib "ciboulot" species:7227 "Drosophila melanogaster" [GO:0007420 "brain development" evidence=IMP] [GO:0035193 "larval central nervous system remodeling" evidence=IMP] [GO:0003785 "actin monomer binding" evidence=IDA] [GO:0003779 "actin binding" evidence=ISS] [GO:0005829 "cytosol" evidence=IDA] [GO:0007010 "cytoskeleton organization" evidence=IEA] InterPro:IPR001152 Pfam:…
contig00175	87	39	48	940	ZFIN|ZDB-GENE-050417-65 - symbol:h3f3b.1 "H3 histone, family 3B.1" species:7955 "Danio rerio" [GO:0003677 "DNA binding" evidence=IEA] [GO:0006334 "nucleosome assembly" evidence=IEA] [GO:0000786 "nucleosome" evidence=IEA] [GO:0005634 "nucleus" evidence=IEA] [GO:0005694 "chromosome" evidence=IEA] InterPro:IPR000164 InterPro:IPR007125 InterPro:IPR009072 Pfam:PF00125 PRINTS:PR00622 PROSITE:PS00322 PR…
contig00176	244	110	134	1623	FB|FBgn0000116 - symbol:Argk "Arginine kinase" species:7227 "Drosophila melanogaster" [GO:0016310 "phosphorylation" evidence=ISS] [GO:0004054 "arginine kinase activity" evidence=ISS;NAS] [GO:0005575 "cellular_component" evidence=ND] InterPro:IPR000749 InterPro:IPR014746 Pfam:PF00217 Pfam:PF02807 PROSITE:PS00112 GO:GO:0005515 GO:GO:0005524 EMBL:AE014296 GO:GO:0016310 Gene3D:G3DSA:3.30.590.10 BREND…
contig00177	6	6	0	567	No hit
contig00178	3	1	2	519	FB|FBgn0029863 - symbol:CG3823 species:7227 "Drosophila melanogaster" [GO:0008431 "vitamin E binding" evidence=ISS] [GO:0006810 "transport" evidence=IEA] [GO:0005622 "intracellular" evidence=IEA] [GO:0005215 "transporter activity" evidence=IEA] InterPro:IPR001071 PRINTS:PR00180 GO:GO:0005622 EMBL:AE014298 GO:GO:0006810 GO:GO:0005215 InterPro:IPR001251 Pfam:PF00650 SUPFAM:SSF52087 PROSITE:PS50191 …
contig00179	7	5	2	718	No hit
contig00180	129	61	68	1464	FB|FBgn0001942 - symbol:eIF-4a "Eukaryotic initiation factor 4a" species:7227 "Drosophila melanogaster" [GO:0003724 "RNA helicase activity" evidence=ISS] [GO:0003743 "translation initiation factor activity" evidence=ISS;NAS] [GO:0016281 "eukaryotic translation initiation factor 4F complex" evidence=ISS] [GO:0006413 "translational initiation" evidence=ISS;NAS] [GO:0005829 "cytosol" evidence=ISS;NA…
contig00181	129	50	79	3474	No hit
contig00182	124	68	56	350	FB|FBgn0004028 - symbol:wupA "wings up A" species:7227 "Drosophila melanogaster" [GO:0046716 "muscle homeostasis" evidence=IMP] [GO:0007517 "muscle organ development" evidence=NAS;IMP] [GO:0007399 "nervous system development" evidence=NAS;IMP] [GO:0007519 "skeletal muscle tissue development" evidence=IMP] [GO:0005861 "troponin complex" evidence=NAS] [GO:0005523 "tropomyosin binding" evidence=NAS]…
contig00183	89	59	30	3125	No hit
contig00184	8	5	3	1043	FB|FBgn0039172 - symbol:Spase22-23 "Spase 22/23-subunit" species:7227 "Drosophila melanogaster" [GO:0008233 "peptidase activity" evidence=ISS;NAS] [GO:0006465 "signal peptide processing" evidence=ISS;NAS] [GO:0005787 "signal peptidase complex" evidence=ISS;NAS] [GO:0016021 "integral to membrane" evidence=IEA] InterPro:IPR007653 Pfam:PF04573 PIRSF:PIRSF016089 EMBL:AE014297 GO:GO:0016021 GO:GO:0005…
contig00185	9	6	3	545	No hit
contig00186	6	3	3	556	No hit
contig00187	22	13	9	990	ZFIN|ZDB-GENE-040426-2487 - symbol:ppp2cb "protein phosphatase 2 (formerly 2A), catalytic subunit, beta isoform" species:7955 "Danio rerio" [GO:0004721 "phosphoprotein phosphatase activity" evidence=IEA] [GO:0016787 "hydrolase activity" evidence=IEA] [GO:0005575 "cellular_component" evidence=ND] [GO:0005506 "iron ion binding" evidence=IEA] InterPro:IPR004843 InterPro:IPR006186 Pfam:PF00149 PRINTS…
contig00188	15	12	3	1096	FB|FBgn0020392 - symbol:Nmt "N-myristoyl transferase" species:7227 "Drosophila melanogaster" [GO:0006499 "N-terminal protein myristoylation" evidence=ISS;NAS;IDA] [GO:0004379 "glycylpeptide N-tetradecanoyltransferase activity" evidence=ISS;IDA] [GO:0007391 "dorsal closure" evidence=TAS] InterPro:IPR000903 Pfam:PF01233 Pfam:PF02799 PIRSF:PIRSF015892 PROSITE:PS00975 PROSITE:PS00976 EMBL:AE014296 GO…
contig00189	74	15	59	948	No hit
contig00190	6	5	1	694	MGI|MGI:1926245 - symbol:Ube2j1 "ubiquitin-conjugating enzyme E2, J1" species:10090 "Mus musculus" [GO:0043687 "post-translational protein modification" evidence=IEA] [GO:0005783 "endoplasmic reticulum" evidence=IEA] [GO:0016021 "integral to membrane" evidence=IEA] [GO:0016020 "membrane" evidence=IEA] [GO:0019941 "modification-dependent protein catabolic process" evidence=IEA] [GO:0000166 "nucleo…
contig00191	4	1	3	531	FB|FBgn0027070 - symbol:CG17322 species:7227 "Drosophila melanogaster" [GO:0003851 "2-hydroxyacylsphingosine 1-beta-galactosyltransferase activity" evidence=ISS] [GO:0008152 "metabolic process" evidence=IEA] InterPro:IPR002213 Pfam:PF00201 PROSITE:PS00375 EMBL:AE014134 GO:GO:0008152 CAZy:GT1 PANTHER:PTHR11926 GO:GO:0003851 eggNOG:inNOG08424 EMBL:AY069532 RefSeq:NP_609911.1 RefSeq:NP_724133.1 RefS…
contig00192	7	1	6	669	TIGR_CMR|VC_A0345 - symbol:VC_A0345 "conserved hypothetical protein" species:686 "Vibrio cholerae O1 biovar El Tor" [GO:0003674 "molecular_function" evidence=ND] [GO:0005575 "cellular_component" evidence=ND] [GO:0008150 "biological_process" evidence=ND] EMBL:AE003853 GenomeReviews:AE003853_GR InterPro:IPR009784 Pfam:PF07081 HOGENOM:HBG479378 InterPro:IPR015987 PIRSF:PIRSF022704 OMA:LKTHYGF PIR:A8…
contig00193	7	4	3	913	No hit
contig00194	4	0	4	519	FB|FBgn0028424 - symbol:JhI-26 "Juvenile hormone-inducible protein 26" species:7227 "Drosophila melanogaster" [GO:0008150 "biological_process" evidence=ND] [GO:0003674 "molecular_function" evidence=ND] [GO:0005575 "cellular_component" evidence=ND] InterPro:IPR011009 SUPFAM:SSF56112 InterPro:IPR015897 SMART:SM00587 InterPro:IPR004119 Pfam:PF02958 Ensembl:FBtr0087139 FlyBase:FBgn0028424 EMBL:BT0017…
contig00195	4	0	4	546	FB|FBgn0053522 - symbol:scaf6 "scaf6" species:7227 "Drosophila melanogaster" [GO:0000398 "nuclear mRNA splicing, via spliceosome" evidence=ISS;NAS] [GO:0003729 "mRNA binding" evidence=ISS;NAS] [GO:0005681 "spliceosomal complex" evidence=ISS;NAS] InterPro:IPR000061 InterPro:IPR000467 Pfam:PF01585 Pfam:PF01805 PROSITE:PS50128 PROSITE:PS50174 SMART:SM00443 SMART:SM00648 GO:GO:0005622 GO:GO:0003723 G…
contig00196	6	3	3	539	MGI|MGI:1349388 - symbol:Cops7b "COP9 (constitutive photomorphogenic) homolog, subunit 7b (Arabidopsis thaliana)" species:10090 "Mus musculus" [GO:0005737 "cytoplasm" evidence=IEA] [GO:0005634 "nucleus" evidence=IEA] [GO:0008180 "signalosome" evidence=IEA] [GO:0008150 "biological_process" evidence=ND] [GO:0003674 "molecular_function" evidence=ND] [GO:0005575 "cellular_component" evidence=ND] MGI:…
contig00198	9	0	9	917	No hit
contig00199	24	10	14	1675	No hit
contig00200	7	7	0	906	FB|FBgn0038938 - symbol:CG7084 species:7227 "Drosophila melanogaster" [GO:0008513 "secondary active organic cation transmembrane transporter activity" evidence=ISS] EMBL:AE014297 InterPro:IPR016196 SUPFAM:SSF103473 Ensembl:FBtr0084201 Ensembl:FBtr0084202 FlyBase:FBgn0038938 EMBL:BT009957 RefSeq:NP_651016.1 RefSeq:NP_732707.1 SMR:Q9VD40 PRIDE:Q9VD40 GeneID:42606 KEGG:dme:Dmel_CG7084 UCSC:CG7084-RA…
contig00201	5	5	0	654	No hit
contig00202	27	8	19	1486	FB|FBgn0037186 - symbol:CG11241 species:7227 "Drosophila melanogaster" [GO:0008453 "alanine-glyoxylate transaminase activity" evidence=ISS] [GO:0030170 "pyridoxal phosphate binding" evidence=IEA] InterPro:IPR005814 InterPro:IPR015421 Pfam:PF00202 PROSITE:PS00600 GO:GO:0030170 InterPro:IPR015424 Gene3D:G3DSA:3.40.640.10 SUPFAM:SSF53383 PANTHER:PTHR11986 GO:GO:0008483 HSSP:P12995 EMBL:AY058552 STRI…
contig00203	7	2	5	827	No hit
contig00204	113	60	53	1145	RGD|621509 - symbol:Ctsb "cathepsin B" species:10116 "Rattus norvegicus" [GO:0004175 "endopeptidase activity" evidence=IDA;IMP] [GO:0004197 "cysteine-type endopeptidase activity" evidence=ISO;IDA] [GO:0005515 "protein binding" evidence=IPI] [GO:0005576 "extracellular region" evidence=IDA] [GO:0005615 "extracellular space" evidence=IDA] [GO:0005625 "soluble fraction" evidence=IDA] [GO:0005737 "cyt…
contig00206	8	7	1	626	No hit
contig00207	8	4	4	522	ZFIN|ZDB-GENE-060421-7346 - symbol:zgc:136807 "zgc:136807" species:7955 "Danio rerio" [GO:0005509 "calcium ion binding" evidence=IEA] [GO:0006508 "proteolysis" evidence=IEA] [GO:0003824 "catalytic activity" evidence=IEA] [GO:0004252 "serine-type endopeptidase activity" evidence=IEA] [GO:0005576 "extracellular region" evidence=IEA] [GO:0007596 "blood coagulation" evidence=IEA] [GO:0008233 "peptida…
contig00208	8	4	4	674	FB|FBgn0039270 - symbol:CG11820 species:7227 "Drosophila melanogaster" [GO:0005515 "protein binding" evidence=IEA] InterPro:IPR001202 Pfam:PF00397 PROSITE:PS50020 SMART:SM00456 GO:GO:0005515 EMBL:AE014297 SUPFAM:SSF51045 EMBL:AY069638 RefSeq:NP_651331.1 UniGene:Dm.2031 IntAct:Q9VBY6 PRIDE:Q9VBY6 Ensembl:FBtr0084765 GeneID:43004 KEGG:dme:Dmel_CG11820 NMPDR:fig|7227.3.peg.14581 UCSC:CG11820-RA FlyB…
contig00209	166	42	124	647	FB|FBgn0030398 - symbol:Cpr11B "Cuticular protein 11B" species:7227 "Drosophila melanogaster" [GO:0008010 "structural constituent of chitin-based larval cuticle" evidence=ISS] [GO:0005214 "structural constituent of chitin-based cuticle" evidence=ISS] InterPro:IPR000618 Pfam:PF00379 PRINTS:PR00947 PROSITE:PS00233 PROSITE:PS51155 EMBL:AE014298 GO:GO:0042302 EMBL:AY060775 EMBL:AM999216 EMBL:AM999217…
contig00210	22	16	6	1040	No hit
contig00211	3	1	2	496	No hit
contig00212	3	3	0	545	No hit
contig00213	7	4	3	447	No hit
contig00214	13	4	9	958	No hit
contig00215	8	4	4	771	No hit
contig00216	6	5	1	636	FB|FBgn0034479 - symbol:CG8654 species:7227 "Drosophila melanogaster" [GO:0008513 "secondary active organic cation transmembrane transporter activity" evidence=ISS] [GO:0055085 "transmembrane transport" evidence=IEA] EMBL:AE013599 InterPro:IPR016196 SUPFAM:SSF103473 EMBL:AY058478 RefSeq:NP_611451.1 UniGene:Dm.4191 SMR:Q7K3M6 PRIDE:Q7K3M6 Ensembl:FBtr0086340 GeneID:37275 KEGG:dme:Dmel_CG8654 NMPDR…
contig00217	3	1	2	585	No hit
contig00218	146	76	70	823	FB|FBgn0037874 - symbol:Tctp "Translationally controlled tumor protein" species:7227 "Drosophila melanogaster" [GO:0005737 "cytoplasm" evidence=IEA;NAS] [GO:0040018 "positive regulation of multicellular organism growth" evidence=IMP] [GO:0005085 "guanyl-nucleotide exchange factor activity" evidence=IDA] [GO:0045793 "positive regulation of cell size" evidence=IMP] InterPro:IPR001983 Pfam:PF00838 G…
contig00219	11	5	6	1111	No hit
contig00220	22	12	10	239	FB|FBgn0004867 - symbol:sop "string of pearls" species:7227 "Drosophila melanogaster" [GO:0006412 "translation" evidence=ISS;NAS] [GO:0003735 "structural constituent of ribosome" evidence=ISS;NAS] [GO:0022627 "cytosolic small ribosomal subunit" evidence=ISS;NAS] [GO:0005840 "ribosome" evidence=NAS] [GO:0003723 "RNA binding" evidence=IEA] [GO:0005811 "lipid particle" evidence=IDA] InterPro:IPR0008…
contig00221	8	5	3	652	No hit
contig00222	170	77	93	1466	FB|FBgn0022959 - symbol:yps "ypsilon schachtel" species:7227 "Drosophila melanogaster" [GO:0005634 "nucleus" evidence=ISS] [GO:0003676 "nucleic acid binding" evidence=ISS] [GO:0003729 "mRNA binding" evidence=TAS] [GO:0048477 "oogenesis" evidence=NAS] [GO:0006355 "regulation of transcription, DNA-dependent" evidence=IEA] [GO:0003677 "DNA binding" evidence=IEA] InterPro:IPR002059 InterPro:IPR011129…
contig00223	15	10	5	992	No hit
contig00224	10	5	5	935	FB|FBgn0087035 - symbol:AGO2 "Argonaute 2" species:7227 "Drosophila melanogaster" [GO:0006413 "translational initiation" evidence=ISS] [GO:0003743 "translation initiation factor activity" evidence=ISS] [GO:0005515 "protein binding" evidence=IPI] [GO:0030422 "production of siRNA involved in RNA interference" evidence=IDA] [GO:0016442 "RNA-induced silencing complex" evidence=IDA;TAS] [GO:0030423 "t…
contig00225	9	5	4	682	No hit
contig00226	3	1	2	497	FB|FBgn0261263 - symbol:scrib "scribbled" species:7227 "Drosophila melanogaster" [GO:0042048 "olfactory behavior" evidence=IMP] [GO:0042221 "response to chemical stimulus" evidence=IMP] [GO:0006963 "positive regulation of antibacterial peptide biosynthetic process" evidence=IMP] [GO:0005918 "septate junction" evidence=NAS;IDA;TAS] [GO:0016334 "establishment or maintenance of polarity of follicula…
contig00227	3	0	3	745	WB|WBGene00001683 - symbol:gpd-1 species:6239 "Caenorhabditis elegans" [GO:0004365 "glyceraldehyde-3-phosphate dehydrogenase (phosphorylating) activity" evidence=IEA] [GO:0006006 "glucose metabolic process" evidence=IEA] [GO:0051287 "NAD or NADH binding" evidence=IEA] [GO:0055114 "oxidation reduction" evidence=IEA] [GO:0008943 "glyceraldehyde-3-phosphate dehydrogenase activity" evidence=IEA] [GO:…
contig00228	10	8	2	354	RGD|62005 - symbol:Tmeff1 "transmembrane protein with EGF-like and two follistatin-like domains 1" species:10116 "Rattus norvegicus" [GO:0005886 "plasma membrane" evidence=IEA] [GO:0007275 "multicellular organismal development" evidence=IEA] [GO:0016021 "integral to membrane" evidence=IEA] InterPro:IPR002350 RGD:62005 InterPro:IPR000742 GO:GO:0016021 GO:GO:0007275 GO:GO:0005886 InterPro:IPR013032…
contig00229	2	2	0	288	No hit
contig00230	10	6	4	538	FB|FBgn0032943 - symbol:Tsp39D "Tetraspanin 39D" species:7227 "Drosophila melanogaster" [GO:0016021 "integral to membrane" evidence=IEA;ISS] InterPro:IPR000301 InterPro:IPR008952 InterPro:IPR018499 Pfam:PF00335 PRINTS:PR00259 GO:GO:0016021 EMBL:AE014134 SUPFAM:SSF48652 EMBL:BT010223 RefSeq:NP_523612.3 UniGene:Dm.22927 Ensembl:FBtr0273404 GeneID:35405 KEGG:dme:Dmel_CG8666 CTD:35405 FlyBase:FBgn003…
contig00231	3	0	3	423	No hit
contig00232	4	1	3	550	No hit
contig00233	6	5	1	576	No hit
contig00234	6	3	3	952	No hit
contig00236	16	9	7	907	RGD|621464 - symbol:H2afz "H2A histone family, member Z" species:10116 "Rattus norvegicus" [GO:0000786 "nucleosome" evidence=IEA] [GO:0001740 "Barr body" evidence=ISO] [GO:0003677 "DNA binding" evidence=IEA] [GO:0005634 "nucleus" evidence=IEA;ISO] [GO:0005694 "chromosome" evidence=IEA] [GO:0006334 "nucleosome assembly" evidence=IEA] InterPro:IPR002119 InterPro:IPR007125 InterPro:IPR009072 Pfam:PF…
contig00237	4	2	2	560	No hit
contig00238	34	11	23	1848	FB|FBgn0259979 - symbol:CG17337 species:7227 "Drosophila melanogaster" [GO:0008237 "metallopeptidase activity" evidence=IEA] [GO:0005515 "protein binding" evidence=IEA] [GO:0006508 "proteolysis" evidence=IEA] InterPro:IPR001261 InterPro:IPR002933 InterPro:IPR011650 Pfam:PF01546 Pfam:PF07687 PROSITE:PS00759 EMBL:AE013599 GO:GO:0006508 GO:GO:0008237 GO:GO:0046983 SUPFAM:SSF55031 InterPro:IPR017153 …
contig00239	123	64	59	2214	FB|FBgn0005671 - symbol:Vha55 "Vacuolar H[+]-ATPase 55kD B subunit" species:7227 "Drosophila melanogaster" [GO:0008553 "hydrogen-exporting ATPase activity, phosphorylative mechanism" evidence=ISS;NAS] [GO:0000221 "vacuolar proton-transporting V-type ATPase, V1 domain" evidence=ISS;NAS] [GO:0015992 "proton transport" evidence=NAS] [GO:0015986 "ATP synthesis coupled proton transport" evidence=IEA] …
contig00240	4	1	3	508	RGD|619717 - symbol:Tuba1a "tubulin, alpha 1A" species:10116 "Rattus norvegicus" [GO:0000166 "nucleotide binding" evidence=IEA] [GO:0003924 "GTPase activity" evidence=IEA] [GO:0005198 "structural molecule activity" evidence=IEA] [GO:0005525 "GTP binding" evidence=IEA] [GO:0005829 "cytosol" evidence=ISO] [GO:0005874 "microtubule" evidence=TAS] [GO:0005881 "cytoplasmic microtubule" evidence=ISO] [G…
contig00241	4	0	4	626	No hit
contig00242	63	36	27	1309	FB|FBgn0013682 - symbol:mt:ND4 "mitochondrial NADH-ubiquinone oxidoreductase chain 4" species:7227 "Drosophila melanogaster" [GO:0005747 "mitochondrial respiratory chain complex I" evidence=NAS] [GO:0008137 "NADH dehydrogenase (ubiquinone) activity" evidence=IEA;NAS] [GO:0005739 "mitochondrion" evidence=IEA;NAS] [GO:0006120 "mitochondrial electron transport, NADH to ubiquinone" evidence=IEA] Inte…
contig00243	76	22	54	1778	MGI|MGI:97788 - symbol:Psph "phosphoserine phosphatase" species:10090 "Mus musculus" [GO:0008652 "cellular amino acid biosynthetic process" evidence=IEA] [GO:0000287 "magnesium ion binding" evidence=IEA] [GO:0006564 "L-serine biosynthetic process" evidence=IEA] [GO:0016787 "hydrolase activity" evidence=IEA] [GO:0003824 "catalytic activity" evidence=IEA] [GO:0016791 "phosphatase activity" evidence…
contig00244	22	14	8	1542	FB|FBgn0025806 - symbol:Rap2l "Ras-associated protein 2-like" species:7227 "Drosophila melanogaster" [GO:0003924 "GTPase activity" evidence=ISS] [GO:0016020 "membrane" evidence=IEA] [GO:0007264 "small GTPase mediated signal transduction" evidence=IEA] [GO:0005622 "intracellular" evidence=IEA] [GO:0005525 "GTP binding" evidence=IEA] [GO:0030718 "germ-line stem cell maintenance" evidence=IGI] Inter…
contig00245	9	5	4	353	No hit
contig00246	47	25	22	2557	No hit
contig00247	82	32	50	540	FB|FBgn0010411 - symbol:RpS18 "Ribosomal protein S18" species:7227 "Drosophila melanogaster" [GO:0003735 "structural constituent of ribosome" evidence=ISS;NAS] [GO:0022627 "cytosolic small ribosomal subunit" evidence=ISS;NAS] [GO:0006412 "translation" evidence=ISS;NAS] [GO:0006413 "translational initiation" evidence=NAS] [GO:0005840 "ribosome" evidence=NAS] [GO:0003723 "RNA binding" evidence=IEA]…
contig00248	20	4	16	727	No hit
contig00249	10	2	8	573	FB|FBgn0032035 - symbol:CG13393 species:7227 "Drosophila melanogaster" [GO:0008250 "oligosaccharyltransferase complex" evidence=ISS] [GO:0004576 "oligosaccharyl transferase activity" evidence=ISS] [GO:0043066 "negative regulation of apoptosis" evidence=NAS] [GO:0006916 "anti-apoptosis" evidence=NAS] [GO:0005886 "plasma membrane" evidence=NAS] GO:GO:0016021 EMBL:AE014134 GO:GO:0006915 OMA:HLVVINF …
contig00250	23	11	12	853	FB|FBgn0061356 - symbol:CG18003 species:7227 "Drosophila melanogaster" [GO:0008891 "glycolate oxidase activity" evidence=ISS] [GO:0010181 "FMN binding" evidence=IEA] [GO:0055114 "oxidation reduction" evidence=IEA] InterPro:IPR000262 InterPro:IPR008259 InterPro:IPR012133 InterPro:IPR013785 Pfam:PF01070 PIRSF:PIRSF000138 PROSITE:PS00557 PROSITE:PS51349 EMBL:AE013599 GO:GO:0055114 Gene3D:G3DSA:3.20.…
contig00251	19	10	9	521	FB|FBgn0061356 - symbol:CG18003 species:7227 "Drosophila melanogaster" [GO:0008891 "glycolate oxidase activity" evidence=ISS] [GO:0010181 "FMN binding" evidence=IEA] [GO:0055114 "oxidation reduction" evidence=IEA] InterPro:IPR000262 InterPro:IPR008259 InterPro:IPR012133 InterPro:IPR013785 Pfam:PF01070 PIRSF:PIRSF000138 PROSITE:PS00557 PROSITE:PS51349 EMBL:AE013599 GO:GO:0055114 Gene3D:G3DSA:3.20.…
contig00252	2	0	2	493	No hit
contig00253	43	15	28	1366	FB|FBgn0035600 - symbol:CG4769 species:7227 "Drosophila melanogaster" [GO:0045153 "electron transporter, transferring electrons within CoQH2-cytochrome c reductase complex activity" evidence=ISS] [GO:0006119 "oxidative phosphorylation" evidence=ISS] [GO:0006122 "mitochondrial electron transport, ubiquinol to cytochrome c" evidence=ISS] [GO:0005750 "mitochondrial respiratory chain complex III" evi…
contig00254	89	34	55	1268	ZFIN|ZDB-GENE-050417-116 - symbol:dctd "dCMP deaminase" species:7955 "Danio rerio" [GO:0003824 "catalytic activity" evidence=IEA] [GO:0008270 "zinc ion binding" evidence=IEA] [GO:0016810 "hydrolase activity, acting on carbon-nitrogen (but not peptide) bonds" evidence=IEA] [GO:0016787 "hydrolase activity" evidence=IEA] [GO:0008150 "biological_process" evidence=ND] [GO:0005575 "cellular_component" …
contig00255	12	4	8	711	No hit
contig00256	4	2	2	617	No hit
contig00257	70	30	40	1257	FB|FBgn0040309 - symbol:Jafrac1 "thioredoxin peroxidase 1" species:7227 "Drosophila melanogaster" [GO:0008379 "thioredoxin peroxidase activity" evidence=ISS;IDA;NAS] [GO:0016209 "antioxidant activity" evidence=ISS;NAS] [GO:0004601 "peroxidase activity" evidence=NAS] [GO:0005829 "cytosol" evidence=IDA;NAS] [GO:0042744 "hydrogen peroxide catabolic process" evidence=IDA] [GO:0045454 "cell redox home…
contig00258	21	10	11	1395	MGI|MGI:2142534 - symbol:Vat1l "vesicle amine transport protein 1 homolog-like (T. californica)" species:10090 "Mus musculus" [GO:0055114 "oxidation reduction" evidence=IEA] [GO:0016491 "oxidoreductase activity" evidence=IEA] [GO:0003824 "catalytic activity" evidence=IEA] [GO:0008270 "zinc ion binding" evidence=IEA] [GO:0008152 "metabolic process" evidence=IEA] [GO:0005488 "binding" evidence=IEA]…
contig00259	13	8	5	1201	FB|FBgn0038683 - symbol:CG11779 species:7227 "Drosophila melanogaster" [GO:0015031 "protein transport" evidence=ISS] [GO:0005744 "mitochondrial inner membrane presequence translocase complex" evidence=ISS] [GO:0015450 "P-P-bond-hydrolysis-driven protein transmembrane transporter activity" evidence=ISS] [GO:0006626 "protein targeting to mitochondrion" evidence=ISS] InterPro:IPR007379 InterPro:IPR0…
contig00260	17	2	15	1027	No hit
contig00261	8	6	2	783	No hit
contig00262	41	26	15	2196	No hit
contig00263	16	7	9	1716	No hit
contig00264	5	3	2	888	FB|FBgn0020386 - symbol:Pk61C "Protein kinase 61C" species:7227 "Drosophila melanogaster" [GO:0004674 "protein serine/threonine kinase activity" evidence=IEA;ISS;NAS] [GO:0006468 "protein amino acid phosphorylation" evidence=ISS;IDA;NAS] [GO:0007548 "sex differentiation" evidence=NAS;TAS] [GO:0007283 "spermatogenesis" evidence=NAS;TAS] [GO:0048477 "oogenesis" evidence=NAS;TAS] [GO:0004672 "protei…
contig00265	3	2	1	514	No hit
contig00266	22	10	12	1585	No hit
contig00267	47	13	34	1330	FB|FBgn0035781 - symbol:CG8560 species:7227 "Drosophila melanogaster" [GO:0004180 "carboxypeptidase activity" evidence=NAS] [GO:0004181 "metallocarboxypeptidase activity" evidence=IEA] [GO:0008270 "zinc ion binding" evidence=IEA] [GO:0006508 "proteolysis" evidence=IEA] InterPro:IPR000834 Pfam:PF00246 PRINTS:PR00765 SMART:SM00631 EMBL:AE014296 GO:GO:0008270 GO:GO:0006508 GO:GO:0004181 InterPro:IPR…
contig00268	33	22	11	1340	FB|FBgn0015872 - symbol:Drip "Drip" species:7227 "Drosophila melanogaster" [GO:0006833 "water transport" evidence=ISS;NAS] [GO:0005372 "water transmembrane transporter activity" evidence=ISS;NAS] [GO:0015250 "water channel activity" evidence=ISS] [GO:0016021 "integral to membrane" evidence=ISS] [GO:0030104 "water homeostasis" evidence=ISS] [GO:0055085 "transmembrane transport" evidence=IEA] Inter…
contig00269	23	4	19	2197	FB|FBgn0025678 - symbol:CaBP1 "CaBP1" species:7227 "Drosophila melanogaster" [GO:0003756 "protein disulfide isomerase activity" evidence=ISS] [GO:0045454 "cell redox homeostasis" evidence=IEA] [GO:0005811 "lipid particle" evidence=IDA] InterPro:IPR005788 InterPro:IPR006662 InterPro:IPR013766 InterPro:IPR017936 InterPro:IPR017937 Pfam:PF00085 PRINTS:PR00421 PROSITE:PS00194 PROSITE:PS51352 EMBL:AE0…
contig00270	4	1	3	663	FB|FBgn0042138 - symbol:CG18815 species:7227 "Drosophila melanogaster" [GO:0016787 "hydrolase activity" evidence=IEA] InterPro:IPR003140 Pfam:PF02230 EMBL:AE014296 GO:GO:0016787 HSSP:O75608 OMA:YTALTCQ EMBL:AY094672 RefSeq:NP_652674.1 RefSeq:NP_996055.1 RefSeq:NP_996056.1 UniGene:Dm.11226 SMR:Q9I7R0 IntAct:Q9I7R0 STRING:Q9I7R0 PRIDE:Q9I7R0 Ensembl:FBtr0076103 Ensembl:FBtr0076104 Ensembl:FBtr00761…
contig00271	3	0	3	498	FB|FBgn0038269 - symbol:Rrp6 "Rrp6" species:7227 "Drosophila melanogaster" [GO:0000176 "nuclear exosome (RNase complex)" evidence=ISS;IPI] [GO:0008408 "3'-5' exonuclease activity" evidence=IEA] [GO:0003676 "nucleic acid binding" evidence=IEA] [GO:0005730 "nucleolus" evidence=IDA] [GO:0005634 "nucleus" evidence=IDA] [GO:0005652 "nuclear lamina" evidence=IDA] [GO:0006378 "mRNA polyadenylation" evid…
contig00273	36	21	15	1274	FB|FBgn0010100 - symbol:Acon "Aconitase" species:7227 "Drosophila melanogaster" [GO:0005739 "mitochondrion" evidence=ISS;NAS] [GO:0003994 "aconitate hydratase activity" evidence=ISS;NAS] [GO:0051539 "4 iron, 4 sulfur cluster binding" evidence=IEA] [GO:0006099 "tricarboxylic acid cycle" evidence=IEA] [GO:0005811 "lipid particle" evidence=IDA] InterPro:IPR000573 InterPro:IPR001030 InterPro:IPR00624…
contig00274	83	66	17	2101	ZFIN|ZDB-GENE-030131-6132 - symbol:ifrd1 "interferon-related developmental regulator 1" species:7955 "Danio rerio" [GO:0005488 "binding" evidence=IEA] [GO:0008150 "biological_process" evidence=ND] [GO:0005575 "cellular_component" evidence=ND] InterPro:IPR016024 ZFIN:ZDB-GENE-030131-6132 SUPFAM:SSF48371 GO:GO:0005488 HOGENOM:HBG714492 HOVERGEN:HBG052089 InterPro:IPR006921 InterPro:IPR007701 Pfam:P…
contig00275	24	8	16	1179	No hit
contig00276	4	4	0	551	FB|FBgn0052832 - symbol:CG32832 species:7227 "Drosophila melanogaster" [GO:0008150 "biological_process" evidence=ND] [GO:0005575 "cellular_component" evidence=ND] [GO:0003674 "molecular_function" evidence=ND] EMBL:AE014134 InterPro:IPR005336 Pfam:PF03650 RefSeq:NP_724026.1 UniGene:Dm.30846 PRIDE:Q8INZ7 Ensembl:FBtr0080960 GeneID:318237 KEGG:dme:Dmel_CG32832 UCSC:CG32832-RA FlyBase:FBgn0052832 egg…
contig00277	31	19	12	1411	DICTYBASE|DDB_G0272354 - symbol:spt6 "SH2 domain-containing protein" species:44689 "Dictyostelium discoideum" [GO:0006352 "transcription initiation" evidence=ISS] [GO:0003723 "RNA binding" evidence=ISS] [GO:0003677 "DNA binding" evidence=ISS] [GO:0005634 "nucleus" evidence=ISS] [GO:0006368 "RNA elongation from RNA polymerase II promoter" evidence=ISS] [GO:0006325 "chromatin organization" evidence…
contig00278	23	19	4	1787	FB|FBgn0025741 - symbol:plexA "plexin A" species:7227 "Drosophila melanogaster" [GO:0017154 "semaphorin receptor activity" evidence=ISS;TAS] [GO:0008046 "axon guidance receptor activity" evidence=NAS] [GO:0008045 "motor axon guidance" evidence=NAS] [GO:0016020 "membrane" evidence=IEA] [GO:0005622 "intracellular" evidence=IEA] [GO:0007165 "signal transduction" evidence=IEA] [GO:0007411 "axon guida…
contig00279	6	1	5	676	FB|FBgn0028683 - symbol:spt4 "spt4" species:7227 "Drosophila melanogaster" [GO:0016582 "non-covalent chromatin modification" evidence=ISS] [GO:0005634 "nucleus" evidence=ISS] [GO:0003682 "chromatin binding" evidence=ISS] [GO:0008159 "positive transcription elongation factor activity" evidence=IEA] [GO:0008270 "zinc ion binding" evidence=IEA] [GO:0045941 "positive regulation of transcription" evid…
contig00280	3	0	3	527	FB|FBgn0028546 - symbol:ics "icarus" species:7227 "Drosophila melanogaster" [GO:0005083 "small GTPase regulator activity" evidence=ISS] [GO:0005515 "protein binding" evidence=IEA] [GO:0046329 "negative regulation of JNK cascade" evidence=IGI] [GO:0007475 "apposition of dorsal and ventral imaginal disc-derived wing surfaces" evidence=IMP] [GO:0043508 "negative regulation of JUN kinase activity" ev…
contig00281	10	7	3	1149	No hit
contig00282	12	2	10	523	FB|FBgn0052666 - symbol:CG32666 species:7227 "Drosophila melanogaster" [GO:0004674 "protein serine/threonine kinase activity" evidence=IEA;NAS] [GO:0006468 "protein amino acid phosphorylation" evidence=IEA;NAS] [GO:0005575 "cellular_component" evidence=ND] [GO:0007155 "cell adhesion" evidence=IMP] [GO:0008360 "regulation of cell shape" evidence=IMP] [GO:0005524 "ATP binding" evidence=IEA] InterPr…
contig00283	10	8	2	1287	FB|FBgn0067318 - symbol:CG40451 species:7227 "Drosophila melanogaster" [GO:0005743 "mitochondrial inner membrane" evidence=IEA] [GO:0008565 "protein transporter activity" evidence=IEA] [GO:0015031 "protein transport" evidence=IEA] InterPro:IPR003397 Pfam:PF02466 GO:GO:0005743 GO:GO:0008565 GO:GO:0015031 EMBL:CM000459 eggNOG:inNOG07883 OMA:IKARAPV IntAct:Q7PLT4 PRIDE:Q7PLT4 Ensembl:FBtr0113895 NMP…
contig00284	7	5	2	569	FB|FBgn0035866 - symbol:CG7197 species:7227 "Drosophila melanogaster" [GO:0003924 "GTPase activity" evidence=ISS] [GO:0007264 "small GTPase mediated signal transduction" evidence=IEA] [GO:0005525 "GTP binding" evidence=IEA] [GO:0005622 "intracellular" evidence=IEA] InterPro:IPR005225 InterPro:IPR006688 InterPro:IPR006689 Pfam:PF00025 PRINTS:PR00328 SMART:SM00177 GO:GO:0005622 GO:GO:0005525 TIGRFA…
contig00286	13	5	8	442	No hit
contig00287	17	13	4	1004	No hit
contig00288	38	15	23	537	No hit
contig00289	26	13	13	1348	FB|FBgn0039737 - symbol:CG7920 species:7227 "Drosophila melanogaster" [GO:0008411 "4-hydroxybutyrate CoA-transferase activity" evidence=ISS] [GO:0006084 "acetyl-CoA metabolic process" evidence=IEA] [GO:0005811 "lipid particle" evidence=IDA] InterPro:IPR003702 Pfam:PF02550 EMBL:AE014297 GO:GO:0003824 GO:GO:0006084 PANTHER:PTHR21432 OMA:MAINSAL UniGene:Dm.1376 Ensembl:FBtr0085603 Ensembl:FBtr008560…
contig00290	23	13	10	1158	WB|WBGene00016630 - symbol:C44B7.10 species:6239 "Caenorhabditis elegans" [GO:0003824 "catalytic activity" evidence=IEA] [GO:0006084 "acetyl-CoA metabolic process" evidence=IEA] InterPro:IPR003702 Pfam:PF02550 GO:GO:0003824 GO:GO:0006084 PANTHER:PTHR21432 EMBL:U28928 eggNOG:meNOG04310 HOGENOM:HBG508403 RefSeq:NP_495409.3 UniGene:Cel.17877 SMR:Q18599 Ensembl:C44B7.10.1 Ensembl:C44B7.10.2 Ensembl:C…
contig00291	59	22	37	1990	FB|FBgn0011217 - symbol:eff "effete" species:7227 "Drosophila melanogaster" [GO:0004842 "ubiquitin-protein ligase activity" evidence=IGI;ISS;NAS;TAS] [GO:0007286 "spermatid development" evidence=IMP] [GO:0007067 "mitosis" evidence=IMP] [GO:0007140 "male meiosis" evidence=IMP] [GO:0051276 "chromosome organization" evidence=IMP] [GO:0005515 "protein binding" evidence=IPI] [GO:0001745 "compound eye …
contig00292	4	2	2	547	No hit
contig00293	45	18	27	1606	FB|FBgn0029507 - symbol:Tsp42Ed "Tetraspanin 42Ed" species:7227 "Drosophila melanogaster" [GO:0016021 "integral to membrane" evidence=IEA;ISS] InterPro:IPR000301 InterPro:IPR008952 InterPro:IPR018499 InterPro:IPR018503 Pfam:PF00335 PRINTS:PR00259 PROSITE:PS00421 EMBL:AE013599 GO:GO:0016021 SUPFAM:SSF48652 eggNOG:inNOG10711 EMBL:AF220042 EMBL:AY102700 RefSeq:NP_523630.1 UniGene:Dm.499 PRIDE:Q7JWV7…
contig00294	46	26	20	1790	FB|FBgn0051198 - symbol:CG31198 species:7227 "Drosophila melanogaster" [GO:0004177 "aminopeptidase activity" evidence=NAS] [GO:0008270 "zinc ion binding" evidence=IEA] [GO:0008237 "metallopeptidase activity" evidence=IEA] [GO:0006508 "proteolysis" evidence=IEA] InterPro:IPR001930 InterPro:IPR014782 Pfam:PF01433 PRINTS:PR00756 EMBL:AE014297 GO:GO:0008270 GO:GO:0006508 GO:GO:0008237 GO:GO:0004177 P…
contig00295	4	1	3	502	FB|FBgn0086675 - symbol:fne "found in neurons" species:7227 "Drosophila melanogaster" [GO:0003729 "mRNA binding" evidence=ISS;NAS] [GO:0003723 "RNA binding" evidence=IEA] [GO:0000166 "nucleotide binding" evidence=IEA] InterPro:IPR000504 InterPro:IPR002343 InterPro:IPR006548 InterPro:IPR012677 Pfam:PF00076 PRINTS:PR00961 PROSITE:PS50102 SMART:SM00360 GO:GO:0005515 GO:GO:0000166 EMBL:AE014298 Gene3…
contig00296	175	95	80	641	FB|FBgn0035003 - symbol:CG15873 species:7227 "Drosophila melanogaster" [GO:0004252 "serine-type endopeptidase activity" evidence=IEA;NAS] [GO:0006508 "proteolysis" evidence=IEA] InterPro:IPR001254 InterPro:IPR001314 InterPro:IPR009003 InterPro:IPR018114 Pfam:PF00089 PRINTS:PR00722 PROSITE:PS00134 PROSITE:PS50240 SMART:SM00020 EMBL:AE013599 GO:GO:0006508 GO:GO:0004252 SUPFAM:SSF50494 eggNOG:inNOG1…
contig00297	12	4	8	1215	ZFIN|ZDB-GENE-060929-268 - symbol:abhd12 "abhydrolase domain containing 12" species:7955 "Danio rerio" [GO:0047372 "acylglycerol lipase activity" evidence=IEA] [GO:0008150 "biological_process" evidence=ND] [GO:0016020 "membrane" evidence=IEA] [GO:0016021 "integral to membrane" evidence=IEA] [GO:0016787 "hydrolase activity" evidence=IEA] ZFIN:ZDB-GENE-060929-268 GO:GO:0016021 EMBL:BC124330 EMBL:AL…
contig00298	106	67	39	2846	FB|FBgn0017581 - symbol:Lk6 "Lk6" species:7227 "Drosophila melanogaster" [GO:0007017 "microtubule-based process" evidence=IMP] [GO:0005813 "centrosome" evidence=IDA] [GO:0005874 "microtubule" evidence=IDA] [GO:0005635 "nuclear envelope" evidence=IDA] [GO:0005737 "cytoplasm" evidence=IDA] [GO:0004672 "protein kinase activity" evidence=IDA] [GO:0004674 "protein serine/threonine kinase activity" evi…
contig00299	63	26	37	422	No hit
contig00300	129	53	76	2427	FB|FBgn0001233 - symbol:Hsp83 "Heat shock protein 83" species:7227 "Drosophila melanogaster" [GO:0007283 "spermatogenesis" evidence=IMP] [GO:0009408 "response to heat" evidence=ISS] [GO:0006457 "protein folding" evidence=ISS;TAS] [GO:0042623 "ATPase activity, coupled" evidence=ISS] [GO:0005737 "cytoplasm" evidence=ISS;IDA;NAS] [GO:0008595 "anterior/posterior axis specification, embryo" evidence=T…
contig00301	5	5	0	634	FB|FBgn0038151 - symbol:yellow-e2 "yellow-e2" species:7227 "Drosophila melanogaster" [GO:0005575 "cellular_component" evidence=ND] [GO:0003674 "molecular_function" evidence=ND] [GO:0008150 "biological_process" evidence=ND] GO:GO:0005515 EMBL:AE014297 InterPro:IPR017996 InterPro:IPR003534 PANTHER:PTHR10009 Pfam:PF03022 PRINTS:PR01366 eggNOG:inNOG06889 RefSeq:NP_650289.1 UniGene:Dm.25188 IntAct:Q9V…
contig00302	122	57	65	1211	FB|FBgn0000100 - symbol:RpLP0 "Ribosomal protein LP0" species:7227 "Drosophila melanogaster" [GO:0006412 "translation" evidence=ISS] [GO:0003735 "structural constituent of ribosome" evidence=ISS;NAS] [GO:0022625 "cytosolic large ribosomal subunit" evidence=ISS] [GO:0006281 "DNA repair" evidence=NAS] [GO:0005634 "nucleus" evidence=NAS] [GO:0003906 "DNA-(apurinic or apyrimidinic site) lyase activit…
contig00303	36	14	22	2810	FB|FBgn0010609 - symbol:l(2)44DEa "lethal (2) 44DEa" species:7227 "Drosophila melanogaster" [GO:0004467 "long-chain-fatty-acid-CoA ligase activity" evidence=ISS] [GO:0008152 "metabolic process" evidence=IEA] [GO:0005811 "lipid particle" evidence=IDA] InterPro:IPR000873 Pfam:PF00501 Prosite:PS00455 EMBL:AE013599 GO:GO:0005811 InterPro:IPR020845 HSSP:P08659 GO:GO:0004467 GO:GO:0008152 UniGene:Dm.19…
contig00304	157	49	108	1449	FB|FBgn0000308 - symbol:chic "chickadee" species:7227 "Drosophila melanogaster" [GO:0007300 "ovarian nurse cell to oocyte transport" evidence=IMP] [GO:0007283 "spermatogenesis" evidence=IMP] [GO:0005515 "protein binding" evidence=IPI] [GO:0003779 "actin binding" evidence=IEA;ISS;NAS] [GO:0008154 "actin polymerization or depolymerization" evidence=NAS] [GO:0005546 "phosphatidylinositol-4,5-bisphos…
contig00305	3	3	0	538	No hit
contig00306	22	14	8	841	FB|FBgn0010226 - symbol:GstS1 "Glutathione S transferase S1" species:7227 "Drosophila melanogaster" [GO:0004364 "glutathione transferase activity" evidence=ISS;IDA;NAS] [GO:0004602 "glutathione peroxidase activity" evidence=IDA] [GO:0006979 "response to oxidative stress" evidence=NAS] [GO:0005575 "cellular_component" evidence=ND] InterPro:IPR004045 Pfam:PF00043 InterPro:IPR004046 Pfam:PF02798 EMB…
contig00307	7	4	3	559	FB|FBgn0030051 - symbol:spirit "Serine Protease Immune Response Integrator" species:7227 "Drosophila melanogaster" [GO:0004252 "serine-type endopeptidase activity" evidence=IEA;NAS] [GO:0006508 "proteolysis" evidence=IEA;NAS] [GO:0050829 "defense response to Gram-negative bacterium" evidence=IMP] [GO:0045752 "positive regulation of Toll signaling pathway" evidence=IMP] [GO:0050830 "defense respon…
contig00308	6	3	3	507	FB|FBgn0063670 - symbol:CG40228 species:7227 "Drosophila melanogaster" [GO:0003674 "molecular_function" evidence=ND] [GO:0005575 "cellular_component" evidence=ND] [GO:0008150 "biological_process" evidence=ND] Pfam:PF05129 GO:GO:0005515 GO:GO:0005634 GO:GO:0008270 GO:GO:0006350 GO:GO:0045449 InterPro:IPR007808 PANTHER:PTHR20934 EMBL:CM000458 EMBL:AY129458 RefSeq:NP_001104426.1 SMR:Q8MQI6 DIP:DIP-2…
contig00309	6	6	0	560	No hit
contig00310	3	2	1	529	No hit
contig00311	3	2	1	551	No hit
contig00312	8	4	4	1036	FB|FBgn0027580 - symbol:CG1516 species:7227 "Drosophila melanogaster" [GO:0004736 "pyruvate carboxylase activity" evidence=ISS] [GO:0005759 "mitochondrial matrix" evidence=ISS] [GO:0006090 "pyruvate metabolic process" evidence=ISS] [GO:0005524 "ATP binding" evidence=IEA] [GO:0009374 "biotin binding" evidence=IEA] [GO:0006094 "gluconeogenesis" evidence=IEA] [GO:0005811 "lipid particle" evidence=ID…
contig00313	4	1	3	520	FB|FBgn0029690 - symbol:CG6414 species:7227 "Drosophila melanogaster" [GO:0004091 "carboxylesterase activity" evidence=ISS] InterPro:IPR002018 Pfam:PF00135 GO:GO:0016787 InterPro:IPR019826 InterPro:IPR019819 PANTHER:PTHR11559 PROSITE:PS00122 PROSITE:PS00941 HSSP:P22303 EMBL:AY113416 PRIDE:Q8MZ17 Ensembl:FBtr0070624 FlyBase:FBgn0029690 eggNOG:inNOG07053 InParanoid:Q8MZ17 ArrayExpress:Q8MZ17 Bgee:Q…
contig00314	4	4	0	590	WB|WBGene00015481 - symbol:C05D11.1 species:6239 "Caenorhabditis elegans" [GO:0004222 "metalloendopeptidase activity" evidence=IEA] [GO:0006508 "proteolysis" evidence=IEA] [GO:0008270 "zinc ion binding" evidence=IEA] [GO:0003824 "catalytic activity" evidence=IEA] [GO:0046872 "metal ion binding" evidence=IEA] InterPro:IPR007863 InterPro:IPR011237 InterPro:IPR011249 InterPro:IPR011765 Pfam:PF00675 …
contig00315	9	4	5	574	No hit
contig00316	12	9	3	546	No hit
contig00317	20	5	15	1522	No hit
contig00318	9	5	4	622	MGI|MGI:1915303 - symbol:Ubxn2b "UBX domain protein 2B" species:10090 "Mus musculus" [GO:0005737 "cytoplasm" evidence=IEA] [GO:0005794 "Golgi apparatus" evidence=IEA] [GO:0005634 "nucleus" evidence=IEA] [GO:0005783 "endoplasmic reticulum" evidence=IEA] [GO:0005575 "cellular_component" evidence=ND] [GO:0003674 "molecular_function" evidence=ND] [GO:0008150 "biological_process" evidence=ND] Pfam:PF0…
contig00319	6	3	3	910	No hit
contig00320	39	19	20	1001	No hit
contig00321	50	25	25	855	FB|FBgn0042098 - symbol:CG18735 species:7227 "Drosophila melanogaster" [GO:0006508 "proteolysis" evidence=IEA;NAS] [GO:0004252 "serine-type endopeptidase activity" evidence=IEA;NAS] InterPro:IPR001254 InterPro:IPR001314 InterPro:IPR009003 InterPro:IPR018114 Pfam:PF00089 PRINTS:PR00722 PROSITE:PS00134 PROSITE:PS00135 PROSITE:PS50240 SMART:SM00020 EMBL:AE013599 GO:GO:0005515 GO:GO:0006508 GO:GO:000…
contig00322	25	12	13	986	FB|FBgn0023174 - symbol:Prosbeta2 "Proteasome beta2 subunit" species:7227 "Drosophila melanogaster" [GO:0004175 "endopeptidase activity" evidence=ISS] [GO:0005839 "proteasome core complex" evidence=ISS] [GO:0051603 "proteolysis involved in cellular protein catabolic process" evidence=IEA] [GO:0004298 "threonine-type endopeptidase activity" evidence=IEA] [GO:0006974 "response to DNA damage stimulu…
contig00323	10	7	3	353	RGD|1304933 - symbol:Pdcd11 "programmed cell death 11" species:10116 "Rattus norvegicus" [GO:0003723 "RNA binding" evidence=IEA] [GO:0005488 "binding" evidence=IEA] [GO:0005622 "intracellular" evidence=IEA] [GO:0005634 "nucleus" evidence=ISO] [GO:0005829 "cytosol" evidence=ISO] [GO:0006396 "RNA processing" evidence=IEA] [GO:0008134 "transcription factor binding" evidence=ISO] GenBank:NM_001107604…
contig00324	46	35	11	1037	FB|FBgn0039473 - symbol:CG17191 species:7227 "Drosophila melanogaster" [GO:0004806 "triglyceride lipase activity" evidence=ISS] [GO:0008970 "phospholipase A1 activity" evidence=IEA] [GO:0006629 "lipid metabolic process" evidence=IEA] InterPro:IPR000734 InterPro:IPR002334 PRINTS:PR00821 PRINTS:PR00825 EMBL:AE014297 GO:GO:0004806 GO:GO:0006629 InterPro:IPR013818 PANTHER:PTHR11610 Pfam:PF00151 GO:GO…
contig00325	10	4	6	905	FB|FBgn0015754 - symbol:Lis-1 "Lissencephaly-1" species:7227 "Drosophila melanogaster" [GO:0045478 "fusome organization" evidence=IMP] [GO:0030706 "germarium-derived oocyte differentiation" evidence=IMP] [GO:0048135 "female germ-line cyst formation" evidence=IMP] [GO:0048477 "oogenesis" evidence=IMP] [GO:0030234 "enzyme regulator activity" evidence=ISS] [GO:0050790 "regulation of catalytic activi…
contig00326	19	10	9	1510	FB|FBgn0086783 - symbol:Mhc "Myosin heavy chain" species:7227 "Drosophila melanogaster" [GO:0008307 "structural constituent of muscle" evidence=IMP;TAS] [GO:0006941 "striated muscle contraction" evidence=TAS] [GO:0005863 "striated muscle thick filament" evidence=IDA] [GO:0005859 "muscle myosin complex" evidence=ISS;IDA] [GO:0030017 "sarcomere" evidence=IDA] [GO:0042803 "protein homodimerization a…
contig00327	16	9	7	592	No hit
contig00328	17	8	9	873	FB|FBgn0027334 - symbol:l(1)G0004 "lethal (1) G0004" species:7227 "Drosophila melanogaster" [GO:0003729 "mRNA binding" evidence=ISS] [GO:0008150 "biological_process" evidence=ND] [GO:0003723 "RNA binding" evidence=IEA] [GO:0005730 "nucleolus" evidence=ISS] InterPro:IPR004087 InterPro:IPR018111 Pfam:PF00013 PROSITE:PS50084 SMART:SM00322 GO:GO:0005515 GO:GO:0005730 EMBL:AE014298 GO:GO:0003723 OMA:T…
contig00329	9	8	1	960	FB|FBgn0033524 - symbol:Cyp49a1 "Cyp49a1" species:7227 "Drosophila melanogaster" [GO:0009055 "electron carrier activity" evidence=IEA;ISS;NAS] [GO:0016020 "membrane" evidence=NAS] [GO:0005739 "mitochondrion" evidence=ISS] [GO:0020037 "heme binding" evidence=IEA] [GO:0004497 "monooxygenase activity" evidence=IEA] [GO:0055114 "oxidation reduction" evidence=IEA] InterPro:IPR001128 InterPro:IPR002401…
contig00330	20	15	5	1165	No hit
contig00331	2	1	1	491	FB|FBgn0039478 - symbol:Nep5 "Neprilysin 5" species:7227 "Drosophila melanogaster" [GO:0004222 "metalloendopeptidase activity" evidence=ISS] [GO:0006508 "proteolysis" evidence=IEA] InterPro:IPR000718 InterPro:IPR008753 InterPro:IPR018497 Pfam:PF01431 Pfam:PF05649 PRINTS:PR00786 EMBL:AE014297 GO:GO:0006508 GO:GO:0004222 PANTHER:PTHR11733 HSSP:P08473 UniGene:Dm.3897 Ensembl:FBtr0085147 Ensembl:FBtr…
contig00332	25	6	19	1635	No hit
contig00333	5	1	4	603	FB|FBgn0030719 - symbol:eIF5 "eIF5" species:7227 "Drosophila melanogaster" [GO:0005829 "cytosol" evidence=ISS] [GO:0003743 "translation initiation factor activity" evidence=ISS] [GO:0006413 "translational initiation" evidence=ISS] InterPro:IPR002735 InterPro:IPR016024 InterPro:IPR016189 InterPro:IPR016190 Pfam:PF01873 SMART:SM00653 InterPro:IPR003307 GO:GO:0005525 GO:GO:0005515 SUPFAM:SSF48371 EM…
contig00334	27	20	7	1166	No hit
contig00335	6	3	3	299	FB|FBgn0004227 - symbol:nonA "no on or off transient A" species:7227 "Drosophila melanogaster" [GO:0005681 "spliceosomal complex" evidence=ISS] [GO:0000398 "nuclear mRNA splicing, via spliceosome" evidence=ISS] [GO:0008187 "poly-pyrimidine tract binding" evidence=ISS] [GO:0003729 "mRNA binding" evidence=ISS;NAS;TAS] [GO:0007601 "visual perception" evidence=NAS;TAS] [GO:0045433 "male courtship beh…
contig00336	7	5	2	540	No hit
contig00337	4	1	3	625	No hit
contig00338	12	8	4	563	No hit
contig00339	3	0	3	530	No hit
contig00341	34	10	24	1706	WB|WBGene00006787 - symbol:unc-52 species:6239 "Caenorhabditis elegans" [GO:0007155 "cell adhesion" evidence=IEA] [GO:0031012 "extracellular matrix" evidence=IEA] [GO:0005509 "calcium ion binding" evidence=IEA] [GO:0009792 "embryonic development ending in birth or egg hatching" evidence=IGI;IMP] [GO:0008340 "determination of adult lifespan" evidence=IMP] [GO:0040011 "locomotion" evidence=IMP] [GO…
contig00342	40	24	16	1292	RGD|1310707 - symbol:Diaph1 "diaphanous homolog 1 (Drosophila)" species:10116 "Rattus norvegicus" [GO:0003674 "molecular_function" evidence=ND] [GO:0003779 "actin binding" evidence=ISO] [GO:0005575 "cellular_component" evidence=ND] [GO:0030041 "actin filament polymerization" evidence=ISO] [GO:0030335 "positive regulation of cell migration" evidence=IMP] GenBank:XM_226014.4 Ncbi:XP_226014
contig00343	11	6	5	594	FB|FBgn0000566 - symbol:Eip55E "Eip55E" species:7227 "Drosophila melanogaster" [GO:0000096 "sulfur amino acid metabolic process" evidence=NAS] [GO:0004123 "cystathionine gamma-lyase activity" evidence=NAS;TAS] [GO:0006520 "cellular amino acid metabolic process" evidence=IEA] [GO:0003824 "catalytic activity" evidence=IEA] [GO:0030170 "pyridoxal phosphate binding" evidence=IEA] InterPro:IPR000277 I…
contig00344	3	3	0	511	FB|FBgn0037323 - symbol:CG2663 species:7227 "Drosophila melanogaster" [GO:0008431 "vitamin E binding" evidence=ISS] [GO:0005215 "transporter activity" evidence=IEA] [GO:0006810 "transport" evidence=IEA] [GO:0005622 "intracellular" evidence=IEA] InterPro:IPR001071 PRINTS:PR00180 GO:GO:0005622 EMBL:AE014297 GO:GO:0006810 GO:GO:0005215 InterPro:IPR001251 Pfam:PF00650 SUPFAM:SSF52087 PROSITE:PS50191 …
contig00345	13	5	8	1104	FB|FBgn0040060 - symbol:yip7 "yippee interacting protein 7" species:7227 "Drosophila melanogaster" [GO:0004252 "serine-type endopeptidase activity" evidence=IEA;NAS] [GO:0006508 "proteolysis" evidence=IEA;NAS] InterPro:IPR001254 InterPro:IPR001314 InterPro:IPR009003 InterPro:IPR018114 Pfam:PF00089 PRINTS:PR00722 PROSITE:PS00134 PROSITE:PS00135 PROSITE:PS50240 SMART:SM00020 GO:GO:0006508 GO:GO:000…
contig00346	12	10	2	546	No hit
contig00347	7	3	4	730	MGI|MGI:1921080 - symbol:Eif3k "eukaryotic translation initiation factor 3, subunit K" species:10090 "Mus musculus" [GO:0005737 "cytoplasm" evidence=IEA] [GO:0005634 "nucleus" evidence=IEA] [GO:0006412 "translation" evidence=IEA] [GO:0005488 "binding" evidence=IEA] [GO:0005515 "protein binding" evidence=RCA] [GO:0003723 "RNA binding" evidence=RCA] [GO:0043022 "ribosome binding" evidence=IEA] [GO:…
contig00348	4	2	2	552	ZFIN|ZDB-GENE-060526-142 - symbol:si:ch211-268m12.5 "si:ch211-268m12.5" species:7955 "Danio rerio" [GO:0005488 "binding" evidence=IEA] [GO:0006810 "transport" evidence=IEA] [GO:0055085 "transmembrane transport" evidence=IEA] [GO:0005743 "mitochondrial inner membrane" evidence=IEA] [GO:0016020 "membrane" evidence=IEA] [GO:0005215 "transporter activity" evidence=IEA] [GO:0005739 "mitochondrion" evi…
contig00349	56	24	32	1312	FB|FBgn0016685 - symbol:Nlp "Nucleoplasmin" species:7227 "Drosophila melanogaster" [GO:0042393 "histone binding" evidence=NAS;TAS] [GO:0005634 "nucleus" evidence=NAS;IDA] [GO:0005730 "nucleolus" evidence=IDA] [GO:0042623 "ATPase activity, coupled" evidence=NAS] [GO:0016584 "nucleosome positioning" evidence=NAS] [GO:0003676 "nucleic acid binding" evidence=IEA] [GO:0032183 "SUMO binding" evidence=I…
contig00350	19	5	14	763	No hit
contig00351	11	5	6	1002	FB|FBgn0037684 - symbol:CG8129 species:7227 "Drosophila melanogaster" [GO:0004794 "L-threonine ammonia-lyase activity" evidence=ISS] [GO:0008152 "metabolic process" evidence=IEA] [GO:0030170 "pyridoxal phosphate binding" evidence=IEA] [GO:0016597 "amino acid binding" evidence=IEA] InterPro:IPR001926 InterPro:IPR002912 InterPro:IPR005789 Pfam:PF00291 Pfam:PF01842 EMBL:AE014297 GO:GO:0030170 GO:GO:…
contig00352	47	26	21	1036	FB|FBgn0035423 - symbol:CG17737 species:7227 "Drosophila melanogaster" [GO:0006412 "translation" evidence=NAS] [GO:0006413 "translational initiation" evidence=IEA] [GO:0003743 "translation initiation factor activity" evidence=IEA] InterPro:IPR001950 InterPro:IPR005874 Pfam:PF01253 PIRSF:PIRSF004499 PROSITE:PS50296 GO:GO:0005515 EMBL:AE014296 GO:GO:0006417 GO:GO:0006413 GO:GO:0003743 SUPFAM:SSF551…
contig00353	5	3	2	533	No hit
contig00354	21	16	5	1393	No hit
contig00355	13	8	5	537	FB|FBgn0027359 - symbol:Tim8 "Tim8" species:7227 "Drosophila melanogaster" [GO:0005744 "mitochondrial inner membrane presequence translocase complex" evidence=ISS;NAS] [GO:0015031 "protein transport" evidence=ISS] [GO:0015450 "P-P-bond-hydrolysis-driven protein transmembrane transporter activity" evidence=ISS] [GO:0006626 "protein targeting to mitochondrion" evidence=ISS] [GO:0042719 "mitochondri…
contig00356	6	5	1	685	No hit
contig00357	23	23	0	1015	FB|FBgn0038680 - symbol:Cyp12a5 "Cyp12a5" species:7227 "Drosophila melanogaster" [GO:0009055 "electron carrier activity" evidence=IEA;ISS;NAS] [GO:0005739 "mitochondrion" evidence=ISS;NAS] [GO:0004497 "monooxygenase activity" evidence=IEA] [GO:0020037 "heme binding" evidence=IEA] [GO:0055114 "oxidation reduction" evidence=IEA] InterPro:IPR001128 InterPro:IPR002401 Pfam:PF00067 PRINTS:PR00463 Pros…
contig00358	6	3	3	750	FB|FBgn0003425 - symbol:sli "slit" species:7227 "Drosophila melanogaster" [GO:0008347 "glial cell migration" evidence=IMP;TAS] [GO:0050919 "negative chemotaxis" evidence=IMP] [GO:0007509 "mesoderm migration" evidence=IMP;TAS] [GO:0005576 "extracellular region" evidence=IDA] [GO:0005578 "proteinaceous extracellular matrix" evidence=TAS] [GO:0007409 "axonogenesis" evidence=NAS] [GO:0042063 "gliogen…
contig00359	126	39	87	2284	FB|FBgn0001145 - symbol:Gs2 "Glutamine synthetase 2" species:7227 "Drosophila melanogaster" [GO:0005737 "cytoplasm" evidence=ISS;NAS] [GO:0004356 "glutamate-ammonia ligase activity" evidence=ISS;NAS;IDA] [GO:0006542 "glutamine biosynthetic process" evidence=IEA;NAS] [GO:0006538 "glutamate catabolic process" evidence=IMP] [GO:0007416 "synapse assembly" evidence=IMP] [GO:0045213 "neurotransmitter r…
contig00360	9	5	4	722	TAIR|locus:2090014 - symbol:AT3G13150 "AT3G13150" species:3702 "Arabidopsis thaliana" [GO:0008150 "biological_process" evidence=ND] InterPro:IPR002885 GenomeReviews:BA000014_GR EMBL:AP000375 PROSITE:PS51375 TIGRFAMs:TIGR00756 eggNOG:KOG4197 Pfam:PF01535 EMBL:BT023440 IPI:IPI00530513 RefSeq:NP_187922.1 UniGene:At.8126 PRIDE:Q9LK58 GeneID:820503 KEGG:ath:AT3G13150 NMPDR:fig|3702.1.peg.13406 TAIR:At…
contig00361	54	30	24	2075	MGI|MGI:3781897 - symbol:Gm3721 "predicted gene 3721" species:10090 "Mus musculus" [GO:0003674 "molecular_function" evidence=ND] [GO:0008150 "biological_process" evidence=ND] [GO:0005575 "cellular_component" evidence=ND] GenBank:XM_001477718.1 Ncbi:XP_001477768
contig00362	131	76	55	1613	FB|FBgn0010225 - symbol:Gel "Gelsolin" species:7227 "Drosophila melanogaster" [GO:0005576 "extracellular region" evidence=IDA] [GO:0005829 "cytosol" evidence=IDA] [GO:0005884 "actin filament" evidence=IDA] [GO:0003779 "actin binding" evidence=ISS] [GO:0006911 "phagocytosis, engulfment" evidence=IMP] InterPro:IPR007122 PRINTS:PR00597 SMART:SM00262 EMBL:AE014297 GO:GO:0005829 GO:GO:0005509 GO:GO:00…
contig00363	3	3	0	516	No hit
contig00364	8	4	4	529	FB|FBgn0039476 - symbol:CG6271 species:7227 "Drosophila melanogaster" [GO:0004806 "triglyceride lipase activity" evidence=ISS] [GO:0006629 "lipid metabolic process" evidence=IEA] [GO:0008970 "phospholipase A1 activity" evidence=IEA] InterPro:IPR000734 InterPro:IPR002334 PRINTS:PR00821 PRINTS:PR00825 EMBL:AE014297 GO:GO:0004806 GO:GO:0006629 InterPro:IPR013818 PANTHER:PTHR11610 Pfam:PF00151 GO:GO:…
contig00365	44	29	15	2030	No hit
contig00366	24	15	9	523	No hit
contig00367	17	16	1	710	No hit
contig00368	4	0	4	603	No hit
contig00369	9	6	3	844	FB|FBgn0033495 - symbol:CG12214 species:7227 "Drosophila melanogaster" [GO:0005515 "protein binding" evidence=IEA] EMBL:AE013599 EMBL:AY051458 RefSeq:NP_610562.1 RefSeq:NP_724901.1 UniGene:Dm.4602 SMR:Q7K549 PRIDE:Q7K549 Ensembl:FBtr0088369 Ensembl:FBtr0088370 GeneID:36072 KEGG:dme:Dmel_CG12214 UCSC:CG12214-RA FlyBase:FBgn0033495 eggNOG:inNOG05890 InParanoid:Q7K549 OMA:SPCKMAS OrthoDB:EOG9W6P2X P…
contig00370	6	1	5	927	No hit
contig00371	77	26	51	528	RGD|621027 - symbol:Rps13 "ribosomal protein S13" species:10116 "Rattus norvegicus" [GO:0003674 "molecular_function" evidence=ND] [GO:0003729 "mRNA binding" evidence=ISO] [GO:0003735 "structural constituent of ribosome" evidence=IEA] [GO:0005515 "protein binding" evidence=ISO] [GO:0005622 "intracellular" evidence=IEA] [GO:0005634 "nucleus" evidence=ISO] [GO:0005730 "nucleolus" evidence=ISO] [GO:0…
contig00372	2	2	0	525	TIGR_CMR|CPS_1391 - symbol:CPS_1391 "oxidoreductase, zinc-binding" species:167879 "Colwellia psychrerythraea 34H" [GO:0008152 "metabolic process" evidence=ISS] [GO:0008270 "zinc ion binding" evidence=ISS] [GO:0016491 "oxidoreductase activity" evidence=ISS] InterPro:IPR002085 InterPro:IPR013149 InterPro:IPR013154 InterPro:IPR014182 InterPro:IPR016040 Pfam:PF00107 Pfam:PF08240 GO:GO:0055114 Gene3D:…
contig00373	29	18	11	1018	No hit
contig00374	4	2	2	519	FB|FBgn0022085 - symbol:ssp4 "short spindle 4" species:7227 "Drosophila melanogaster" [GO:0000022 "mitotic spindle elongation" evidence=IMP] [GO:0005819 "spindle" evidence=IDA] [GO:0051013 "microtubule severing" evidence=IMP] [GO:0008017 "microtubule binding" evidence=ISS] Pfam:PF00307 EMBL:AE013599 InterPro:IPR016146 InterPro:IPR001715 SUPFAM:SSF47576 PROSITE:PS50021 GO:GO:0005874 GO:GO:0000022 …
contig00375	3	0	3	567	No hit
contig00376	7	4	3	930	No hit
contig00377	108	53	55	2038	FB|FBgn0011211 - symbol:blw "bellwether" species:7227 "Drosophila melanogaster" [GO:0007286 "spermatid development" evidence=IMP] [GO:0008553 "hydrogen-exporting ATPase activity, phosphorylative mechanism" evidence=ISS;NAS] [GO:0040007 "growth" evidence=IMP] [GO:0015992 "proton transport" evidence=ISS;NAS] [GO:0000275 "mitochondrial proton-transporting ATP synthase complex, catalytic core F(1)" e…
contig00378	11	5	6	1177	FB|FBgn0015245 - symbol:Hsp60 "Heat shock protein 60" species:7227 "Drosophila melanogaster" [GO:0005739 "mitochondrion" evidence=IDA] [GO:0009408 "response to heat" evidence=IEP;ISS;NAS] [GO:0005759 "mitochondrial matrix" evidence=ISS;NAS] [GO:0006457 "protein folding" evidence=ISS;NAS] [GO:0051082 "unfolded protein binding" evidence=ISS] [GO:0006950 "response to stress" evidence=NAS] [GO:004202…
contig00379	5	0	5	523	No hit
contig00380	8	4	4	712	FB|FBgn0030328 - symbol:Amun "Amun" species:7227 "Drosophila melanogaster" [GO:0022416 "bristle development" evidence=IMP] [GO:0005634 "nucleus" evidence=IDA] [GO:0048749 "compound eye development" evidence=IGI] [GO:0035220 "wing disc development" evidence=IGI] GO:GO:0005515 GO:GO:0005634 EMBL:AE014298 GO:GO:0022416 GO:GO:0048749 GO:GO:0035220 EMBL:BT001379 RefSeq:NP_572741.1 RefSeq:NP_727551.1 R…
contig00381	5	1	4	602	MGI|MGI:1915802 - symbol:1110003E01Rik "RIKEN cDNA 1110003E01 gene" species:10090 "Mus musculus" [GO:0016021 "integral to membrane" evidence=IEA] [GO:0016020 "membrane" evidence=IEA] [GO:0005575 "cellular_component" evidence=ND] [GO:0003674 "molecular_function" evidence=ND] [GO:0008150 "biological_process" evidence=ND] MGI:MGI:1915802 GO:GO:0016021 EMBL:AK003345 EMBL:AK018994 EMBL:AK044669 EMBL:A…
contig00382	7	1	6	516	FB|FBgn0031491 - symbol:alpha4GT1 "alpha4GT1" species:7227 "Drosophila melanogaster" [GO:0008378 "galactosyltransferase activity" evidence=IEA] [GO:0005795 "Golgi stack" evidence=IEA] [GO:0009247 "glycolipid biosynthetic process" evidence=IDA] [GO:0035248 "alpha-1,4-N-acetylgalactosaminyltransferase activity" evidence=NAS;IDA] [GO:0006664 "glycolipid metabolic process" evidence=NAS] InterPro:IPR0…
contig00383	17	9	8	682	FB|FBgn0034067 - symbol:CG8399 species:7227 "Drosophila melanogaster" [GO:0005575 "cellular_component" evidence=ND] [GO:0006548 "histidine catabolic process" evidence=IEA] [GO:0004500 "dopamine beta-monooxygenase activity" evidence=IEA] InterPro:IPR013050 Pfam:PF03351 EMBL:AE013599 GO:GO:0016021 GO:GO:0006810 GO:GO:0022900 InterPro:IPR005018 SMART:SM00664 PROSITE:PS50836 GO:GO:0006548 InterPro:IP…
contig00384	2	2	0	484	FB|FBgn0028375 - symbol:heix "heixuedian" species:7227 "Drosophila melanogaster" [GO:0016021 "integral to membrane" evidence=IEA;ISS] [GO:0009234 "menaquinone biosynthetic process" evidence=IEA] [GO:0004659 "prenyltransferase activity" evidence=IEA] [GO:0016020 "membrane" evidence=ISS] InterPro:IPR000537 InterPro:IPR004657 Pfam:PF01040 PROSITE:PS00943 GO:GO:0016021 EMBL:AE014134 GO:GO:0004659 GO:…
contig00385	3	1	2	530	No hit
contig00386	3	3	0	607	FB|FBgn0026666 - symbol:l(1)G0136 "lethal (1) G0136" species:7227 "Drosophila melanogaster" [GO:0005198 "structural molecule activity" evidence=IEA] [GO:0051536 "iron-sulfur cluster binding" evidence=IEA] [GO:0016226 "iron-sulfur cluster assembly" evidence=IEA] InterPro:IPR016092 Pfam:PF01521 GO:GO:0005515 GO:GO:0005198 EMBL:AE014298 GO:GO:0016226 GO:GO:0051536 InterPro:IPR000361 InterPro:IPR0178…
contig00387	3	1	2	231	No hit
contig00388	32	15	17	608	No hit
contig00389	4	3	1	601	FB|FBgn0035938 - symbol:orb2 "orb2" species:7227 "Drosophila melanogaster" [GO:0003729 "mRNA binding" evidence=ISS] [GO:0005575 "cellular_component" evidence=ND] [GO:0008150 "biological_process" evidence=ND] [GO:0000166 "nucleotide binding" evidence=IEA] [GO:0003676 "nucleic acid binding" evidence=IEA] InterPro:IPR000504 InterPro:IPR012677 Pfam:PF00076 PROSITE:PS50102 SMART:SM00360 GO:GO:0005515 …
contig00390	6	1	5	882	ZFIN|ZDB-GENE-070928-21 - symbol:zgc:171690 "zgc:171690" species:7955 "Danio rerio" [GO:0005575 "cellular_component" evidence=ND] [GO:0003674 "molecular_function" evidence=ND] [GO:0008150 "biological_process" evidence=ND] ZFIN:ZDB-GENE-070928-21 HOGENOM:HBG444589 HOVERGEN:HBG051003 EMBL:BC151928 IPI:IPI00868031 RefSeq:NP_001099177.1 UniGene:Dr.118796 PRIDE:A7MBV3 Ensembl:ENSDART00000113713 GeneID…
contig00391	6	4	2	510	FB|FBgn0051871 - symbol:CG31871 species:7227 "Drosophila melanogaster" [GO:0004806 "triglyceride lipase activity" evidence=ISS] [GO:0006629 "lipid metabolic process" evidence=IEA] InterPro:IPR006693 Pfam:PF04083 InterPro:IPR000073 Pfam:PF00561 EMBL:AE014134 GO:GO:0004806 GO:GO:0006629 eggNOG:inNOG06389 OrthoDB:EOG9F1X8K HSSP:P07098 EMBL:BT003518 RefSeq:NP_723607.1 UniGene:Dm.18143 STRING:Q9VKS5 E…
contig00392	29	13	16	2010	RGD|1302996 - symbol:RGD1302996 "hypothetical protein MGC:15854" species:10116 "Rattus norvegicus" [GO:0005739 "mitochondrion" evidence=ISO] RGD:1302996 EMBL:BX883048 EMBL:BC088194 IPI:IPI00371792 RefSeq:NP_998775.2 UniGene:Rn.106287 Ensembl:ENSRNOT00000001077 GeneID:294231 KEGG:rno:294231 NMPDR:fig|10116.3.peg.17375 UCSC:BC088194 CTD:294231 eggNOG:maNOG16326 HOVERGEN:HBG056726 InParanoid:Q6MG12 …
contig00393	3	1	2	529	ZFIN|ZDB-GENE-040426-1149 - symbol:zgc:63526 "zgc:63526" species:7955 "Danio rerio" [GO:0003674 "molecular_function" evidence=ND] [GO:0006914 "autophagy" evidence=IEA] [GO:0005737 "cytoplasm" evidence=IEA] ZFIN:ZDB-GENE-040426-1149 GO:GO:0005829 GO:GO:0006914 GO:GO:0000407 InterPro:IPR018731 Pfam:PF10033 EMBL:BC054904 IPI:IPI00511536 RefSeq:NP_956727.1 UniGene:Dr.82470 Ensembl:ENSDART00000052324 …
contig00394	79	38	41	2178	FB|FBgn0003261 - symbol:Rm62 "Rm62" species:7227 "Drosophila melanogaster" [GO:0004004 "ATP-dependent RNA helicase activity" evidence=ISS;NAS] [GO:0003729 "mRNA binding" evidence=ISS] [GO:0005515 "protein binding" evidence=IPI] [GO:0016246 "RNA interference" evidence=IMP] [GO:0005524 "ATP binding" evidence=IEA] [GO:0003676 "nucleic acid binding" evidence=IEA] [GO:0005634 "nucleus" evidence=IC] [G…
contig00395	5	4	1	540	FB|FBgn0031972 - symbol:Wwox "Wwox" species:7227 "Drosophila melanogaster" [GO:0016614 "oxidoreductase activity, acting on CH-OH group of donors" evidence=ISS] [GO:0055114 "oxidation reduction" evidence=IEA] [GO:0005515 "protein binding" evidence=IEA] [GO:0010212 "response to ionizing radiation" evidence=IMP] [GO:0016491 "oxidoreductase activity" evidence=IMP] [GO:0005737 "cytoplasm" evidence=IDA…
contig00396	13	7	6	1290	FB|FBgn0260746 - symbol:Ect3 species:7227 "Drosophila melanogaster" [GO:0004565 "beta-galactosidase activity" evidence=ISS] [GO:0005764 "lysosome" evidence=ISS] [GO:0035071 "salivary gland cell autophagic cell death" evidence=IEP] [GO:0048102 "autophagic cell death" evidence=IEP] [GO:0043169 "cation binding" evidence=IEA] [GO:0005975 "carbohydrate metabolic process" evidence=IEA] InterPro:IPR0019…
contig00397	12	5	7	1031	FB|FBgn0038922 - symbol:CG6439 species:7227 "Drosophila melanogaster" [GO:0004449 "isocitrate dehydrogenase (NAD+) activity" evidence=ISS] [GO:0005739 "mitochondrion" evidence=ISS] [GO:0006099 "tricarboxylic acid cycle" evidence=ISS] [GO:0051287 "NAD or NADH binding" evidence=IEA] [GO:0000287 "magnesium ion binding" evidence=IEA] [GO:0055114 "oxidation reduction" evidence=IEA] InterPro:IPR001804 …
contig00398	74	26	48	1977	FB|FBgn0020513 - symbol:ade5 "ade5" species:7227 "Drosophila melanogaster" [GO:0004638 "phosphoribosylaminoimidazole carboxylase activity" evidence=ISS] [GO:0004639 "phosphoribosylaminoimidazolesuccinocarboxamide synthase activity" evidence=ISS] [GO:0006189 "'de novo' IMP biosynthetic process" evidence=IEA] [GO:0005524 "ATP binding" evidence=IEA] [GO:0002121 "inter-male aggressive behavior" evide…
contig00399	8	4	4	922	FB|FBgn0033774 - symbol:CG12374 species:7227 "Drosophila melanogaster" [GO:0004181 "metallocarboxypeptidase activity" evidence=ISS] [GO:0006508 "proteolysis" evidence=IEA] [GO:0008270 "zinc ion binding" evidence=IEA] InterPro:IPR000834 Pfam:PF00246 PRINTS:PR00765 PROSITE:PS00132 SMART:SM00631 EMBL:AE013599 GO:GO:0008270 GO:GO:0006508 GO:GO:0004181 InterPro:IPR009020 SUPFAM:SSF54897 eggNOG:inNOG09…
contig00400	9	3	6	745	ZFIN|ZDB-GENE-040801-230 - symbol:pkm2b "pyruvate kinase, muscle, b" species:7955 "Danio rerio" [GO:0004743 "pyruvate kinase activity" evidence=IEA] [GO:0006096 "glycolysis" evidence=IEA] [GO:0000287 "magnesium ion binding" evidence=IEA] [GO:0030955 "potassium ion binding" evidence=IEA] [GO:0003824 "catalytic activity" evidence=IEA] [GO:0005575 "cellular_component" evidence=ND] [GO:0016301 "kinas…
contig00401	123	56	67	1323	FB|FBgn0034802 - symbol:CG3800 species:7227 "Drosophila melanogaster" [GO:0003676 "nucleic acid binding" evidence=ISS;NAS] [GO:0005575 "cellular_component" evidence=ND] [GO:0008150 "biological_process" evidence=ND] [GO:0008270 "zinc ion binding" evidence=IEA] InterPro:IPR001878 InterPro:IPR013084 Pfam:PF00098 PROSITE:PS50158 SMART:SM00343 EMBL:AE013599 GO:GO:0008270 GO:GO:0003676 Gene3D:G3DSA:4.1…
contig00402	25	10	15	723	No hit
contig00403	8	5	3	822	No hit
contig00404	4	2	2	518	FB|FBgn0011710 - symbol:Sep1 "Septin-1" species:7227 "Drosophila melanogaster" [GO:0005525 "GTP binding" evidence=ISS] [GO:0003924 "GTPase activity" evidence=NAS] [GO:0000910 "cytokinesis" evidence=ISS;NAS] [GO:0005940 "septin ring" evidence=ISS] [GO:0045172 "germline ring canal" evidence=NAS] [GO:0005515 "protein binding" evidence=IPI] [GO:0007349 "cellularization" evidence=TAS] [GO:0031105 "sep…
contig00405	106	50	56	825	FB|FBgn0004922 - symbol:RpS6 "Ribosomal protein S6" species:7227 "Drosophila melanogaster" [GO:0003735 "structural constituent of ribosome" evidence=ISS;NAS] [GO:0022627 "cytosolic small ribosomal subunit" evidence=ISS;NAS] [GO:0006412 "translation" evidence=ISS;NAS] [GO:0005840 "ribosome" evidence=NAS] [GO:0006955 "immune response" evidence=TAS] [GO:0005811 "lipid particle" evidence=IDA] [GO:000…
contig00406	5	4	1	582	GENEDB_SPOMBE|SPBC1289.17 - symbol:Tf2-11 "retrotransposable element" species:4896 "Schizosaccharomyces pombe" [GO:0005634 "nucleus" evidence=NAS] [GO:0003677 "DNA binding" evidence=IEA] [GO:0003723 "RNA binding" evidence=IEA] [GO:0003964 "RNA-directed DNA polymerase activity" evidence=IEA] [GO:0004190 "aspartic-type endopeptidase activity" evidence=IEA] [GO:0006278 "RNA-dependent DNA replication…
contig00407	2	1	1	560	MGI|MGI:1914886 - symbol:Lyrm5 "LYR motif containing 5" species:10090 "Mus musculus" [GO:0003674 "molecular_function" evidence=ND] [GO:0008150 "biological_process" evidence=ND] [GO:0005739 "mitochondrion" evidence=IDA] InterPro:IPR008011 MGI:MGI:1914886 Pfam:PF05347 GO:GO:0005739 HOGENOM:HBG448575 OrthoDB:EOG9X0QCF EMBL:AF412298 EMBL:AF412299 EMBL:AF412300 EMBL:AY753325 EMBL:AK015530 EMBL:CU20731…
contig00408	5	2	3	567	MGI|MGI:1915295 - symbol:2700060E02Rik "RIKEN cDNA 2700060E02 gene" species:10090 "Mus musculus" [GO:0005737 "cytoplasm" evidence=IEA] [GO:0005856 "cytoskeleton" evidence=IEA] [GO:0005634 "nucleus" evidence=IEA] MGI:MGI:1915295 GO:GO:0005634 GO:GO:0048471 GO:GO:0005815 HOGENOM:HBG410094 HOVERGEN:HBG051035 InterPro:IPR019265 Pfam:PF10036 EMBL:AK003732 EMBL:AK012460 EMBL:AK012486 EMBL:BC048357 IPI:…
contig00409	9	5	4	727	FB|FBgn0013772 - symbol:Cyp6a8 "Cytochrome P450-6a8" species:7227 "Drosophila melanogaster" [GO:0009055 "electron carrier activity" evidence=ISS;NAS] [GO:0005792 "microsome" evidence=NAS] [GO:0016020 "membrane" evidence=NAS] [GO:0055114 "oxidation reduction" evidence=IEA] [GO:0020037 "heme binding" evidence=IEA] [GO:0017143 "insecticide metabolic process" evidence=IDA] [GO:0008393 "fatty acid (om…
contig00410	3	3	0	514	FB|FBgn0034247 - symbol:CG6484 species:7227 "Drosophila melanogaster" [GO:0005355 "glucose transmembrane transporter activity" evidence=ISS] [GO:0016020 "membrane" evidence=IEA] [GO:0055085 "transmembrane transport" evidence=IEA] InterPro:IPR003663 InterPro:IPR005829 PRINTS:PR00171 PROSITE:PS00216 PROSITE:PS00217 EMBL:AE013599 GO:GO:0016021 GO:GO:0055085 InterPro:IPR016196 SUPFAM:SSF103473 GO:GO:…
contig00411	5	2	3	477	No hit
contig00412	6	1	5	1012	No hit
contig00413	196	102	94	1302	FB|FBgn0001092 - symbol:Gapdh2 "Glyceraldehyde 3 phosphate dehydrogenase 2" species:7227 "Drosophila melanogaster" [GO:0006096 "glycolysis" evidence=IEP;NAS] [GO:0004365 "glyceraldehyde-3-phosphate dehydrogenase (phosphorylating) activity" evidence=ISS;NAS;IDA] [GO:0005737 "cytoplasm" evidence=NAS] [GO:0055114 "oxidation reduction" evidence=IEA] [GO:0051287 "NAD or NADH binding" evidence=IEA] [GO…
contig00414	12	6	6	646	RGD|1306489 - symbol:Rab5b "RAB5B, member RAS oncogene family" species:10116 "Rattus norvegicus" [GO:0000166 "nucleotide binding" evidence=IEA] [GO:0005525 "GTP binding" evidence=IEA] [GO:0005622 "intracellular" evidence=IEA] [GO:0005768 "endosome" evidence=IEA] [GO:0007032 "endosome organization" evidence=IEA] [GO:0007264 "small GTPase mediated signal transduction" evidence=IEA] [GO:0015031 "pro…
contig00415	4	3	1	560	FB|FBgn0015789 - symbol:Rab10 "Rab-protein 10" species:7227 "Drosophila melanogaster" [GO:0003924 "GTPase activity" evidence=ISS] [GO:0015031 "protein transport" evidence=IEA] [GO:0007264 "small GTPase mediated signal transduction" evidence=IEA] [GO:0005525 "GTP binding" evidence=IEA] InterPro:IPR001806 InterPro:IPR003579 InterPro:IPR005225 PRINTS:PR00449 SMART:SM00175 Pfam:PF00071 GO:GO:0005525 …
contig00416	3	2	1	473	No hit
contig00417	5	2	3	490	No hit
contig00418	5	1	4	772	FB|FBgn0000139 - symbol:ash2 "absent, small, or homeotic discs 2" species:7227 "Drosophila melanogaster" [GO:0048096 "chromatin-mediated maintenance of transcription" evidence=IMP] [GO:0005634 "nucleus" evidence=ISS;IDA] [GO:0007476 "imaginal disc-derived wing morphogenesis" evidence=IMP] [GO:0005515 "protein binding" evidence=IEA] [GO:0008270 "zinc ion binding" evidence=IEA] [GO:0007474 "imagina…
contig00419	53	24	29	2110	FB|FBgn0050194 - symbol:CG30194 species:7227 "Drosophila melanogaster" [GO:0015909 "long-chain fatty acid transport" evidence=ISS] [GO:0005324 "long-chain fatty acid transporter activity" evidence=ISS] [GO:0003824 "catalytic activity" evidence=IEA] [GO:0008152 "metabolic process" evidence=IEA] InterPro:IPR000873 Pfam:PF00501 Prosite:PS00455 EMBL:AE013599 InterPro:IPR020845 GO:GO:0008152 GO:GO:000…
contig00420	17	9	8	1208	ZFIN|ZDB-GENE-050208-777 - symbol:si:ch211-197g15.3 "si:ch211-197g15.3" species:7955 "Danio rerio" [GO:0008270 "zinc ion binding" evidence=IEA] [GO:0005764 "lysosome" evidence=IEA] [GO:0016020 "membrane" evidence=IEA] [GO:0019941 "modification-dependent protein catabolic process" evidence=IEA] [GO:0006897 "endocytosis" evidence=IEA] [GO:0005783 "endoplasmic reticulum" evidence=IEA] [GO:0016021 "i…
contig00421	13	9	4	907	No hit
contig00422	46	27	19	812	No hit
contig00423	4	2	2	631	No hit
contig00424	5	5	0	504	FB|FBgn0002989 - symbol:okr "okra" species:7227 "Drosophila melanogaster" [GO:0048477 "oogenesis" evidence=IMP;TAS] [GO:0046843 "dorsal appendage formation" evidence=IMP] [GO:0006302 "double-strand break repair" evidence=IMP;TAS] [GO:0006310 "DNA recombination" evidence=ISS] [GO:0004003 "ATP-dependent DNA helicase activity" evidence=ISS] [GO:0006417 "regulation of translation" evidence=TAS] [GO:0…
contig00425	111	45	66	923	FB|FBgn0039857 - symbol:RpL6 "Ribosomal protein L6" species:7227 "Drosophila melanogaster" [GO:0022625 "cytosolic large ribosomal subunit" evidence=ISS] [GO:0006412 "translation" evidence=IEA] [GO:0003735 "structural constituent of ribosome" evidence=IEA] [GO:0005811 "lipid particle" evidence=IDA] [GO:0000022 "mitotic spindle elongation" evidence=IMP] [GO:0007052 "mitotic spindle organization" ev…
contig00426	23	16	7	1053	No hit
contig00427	6	4	2	513	No hit
contig00428	35	1	34	397	No hit
contig00429	94	0	94	2330	FB|FBgn0002564 - symbol:Lsp1gamma "Larval serum protein 1 gamma" species:7227 "Drosophila melanogaster" [GO:0005616 "larval serum protein complex" evidence=IDA] [GO:0045735 "nutrient reservoir activity" evidence=NAS] [GO:0005576 "extracellular region" evidence=NAS] [GO:0005344 "oxygen transporter activity" evidence=IEA] [GO:0006810 "transport" evidence=IEA] [GO:0005811 "lipid particle" evidence=I…
contig00430	18	6	12	1054	FB|FBgn0031784 - symbol:CG9222 species:7227 "Drosophila melanogaster" [GO:0004674 "protein serine/threonine kinase activity" evidence=ISS] [GO:0004672 "protein kinase activity" evidence=NAS] [GO:0006468 "protein amino acid phosphorylation" evidence=IEA;NAS] [GO:0005524 "ATP binding" evidence=IEA] [GO:0030154 "cell differentiation" evidence=IEA] [GO:0000287 "magnesium ion binding" evidence=IEA] In…
contig00431	3	3	0	522	FB|FBgn0083919 - symbol:Zasp52 "Z band alternatively spliced PDZ-motif protein 52" species:7227 "Drosophila melanogaster" [GO:0008270 "zinc ion binding" evidence=IEA] [GO:0005515 "protein binding" evidence=IPI] [GO:0030018 "Z disc" evidence=IDA] [GO:0005927 "muscle tendon junction" evidence=IDA] Pfam:PF00595 Pfam:PF00412 InterPro:IPR001478 InterPro:IPR001781 InterPro:IPR006643 PROSITE:PS00478 PRO…
contig00432	25	20	5	1213	WB|WBGene00011052 - symbol:R06B9.1 species:6239 "Caenorhabditis elegans" [GO:0007165 "signal transduction" evidence=IEA] [GO:0007600 "sensory perception" evidence=IEA] Pfam:PF00339 InterPro:IPR011022 GO:GO:0005515 InterPro:IPR011021 InterPro:IPR014756 Pfam:PF02752 SUPFAM:SSF81296 EMBL:Z83237 PIR:T23954 RefSeq:NP_496883.2 UniGene:Cel.14637 SMR:O17981 DIP:DIP-26250N IntAct:O17981 STRING:O17981 Ense…
contig00433	85	38	47	1398	FB|FBgn0000181 - symbol:bic "bicaudal" species:7227 "Drosophila melanogaster" [GO:0003700 "transcription factor activity" evidence=ISS] [GO:0005854 "nascent polypeptide-associated complex" evidence=NAS] [GO:0007317 "regulation of pole plasm oskar mRNA localization" evidence=IMP] EMBL:AE013599 InterPro:IPR002715 Pfam:PF01849 PROSITE:PS51151 GO:GO:0007317 OMA:WVVSGSP EMBL:AF151116 EMBL:AY070860 EMB…
contig00434	6	4	2	959	FB|FBgn0011225 - symbol:jar "jaguar" species:7227 "Drosophila melanogaster" [GO:0042623 "ATPase activity, coupled" evidence=ISS;NAS] [GO:0016461 "unconventional myosin complex" evidence=ISS;NAS] [GO:0003779 "actin binding" evidence=IDA;IMP;NAS] [GO:0007391 "dorsal closure" evidence=IEP;IMP] [GO:0007286 "spermatid development" evidence=IMP] [GO:0030048 "actin filament-based movement" evidence=IDA]…
contig00435	6	3	3	487	No hit
contig00436	6	3	3	806	No hit
contig00437	6	4	2	779	No hit
contig00438	12	9	3	1243	No hit
contig00439	116	64	52	853	FB|FBgn0011284 - symbol:RpS4 "Ribosomal protein S4" species:7227 "Drosophila melanogaster" [GO:0003735 "structural constituent of ribosome" evidence=ISS;NAS] [GO:0006412 "translation" evidence=ISS;NAS] [GO:0022627 "cytosolic small ribosomal subunit" evidence=ISS;NAS] [GO:0005840 "ribosome" evidence=NAS] [GO:0003723 "RNA binding" evidence=IEA] [GO:0005811 "lipid particle" evidence=IDA] [GO:0007052…
contig00440	5	5	0	706	No hit
contig00441	21	5	16	196	No hit
contig00442	31	16	15	1614	FB|FBgn0038271 - symbol:CG3731 species:7227 "Drosophila melanogaster" [GO:0017087 "mitochondrial processing peptidase complex" evidence=ISS] [GO:0004222 "metalloendopeptidase activity" evidence=ISS] [GO:0008121 "ubiquinol-cytochrome-c reductase activity" evidence=ISS] [GO:0005759 "mitochondrial matrix" evidence=ISS] [GO:0006122 "mitochondrial electron transport, ubiquinol to cytochrome c" evidenc…
contig00443	3	2	1	513	FB|FBgn0010328 - symbol:woc "without children" species:7227 "Drosophila melanogaster" [GO:0006697 "ecdysone biosynthetic process" evidence=IMP] [GO:0008270 "zinc ion binding" evidence=IEA] [GO:0003677 "DNA binding" evidence=IEA] [GO:0000792 "heterochromatin" evidence=IDA] [GO:0035012 "polytene chromosome, telomeric region" evidence=IDA] [GO:0005705 "polytene chromosome interband" evidence=IDA] [G…
contig00444	5	0	5	609	No hit
contig00445	27	9	18	1351	ZFIN|ZDB-GENE-040426-2289 - symbol:zgc:77744 "zgc:77744" species:7955 "Danio rerio" [GO:0003950 "NAD+ ADP-ribosyltransferase activity" evidence=IEA] InterPro:IPR012317 Pfam:PF00644 PROSITE:PS51059 ZFIN:ZDB-GENE-040426-2289 GO:GO:0003950 HOVERGEN:HBG058859 OMA:CVAVCEI OrthoDB:EOG9ZPHDQ EMBL:BC067335 IPI:IPI00510722 RefSeq:NP_998071.1 UniGene:Dr.78184 SMR:Q6NX05 PRIDE:Q6NX05 Ensembl:ENSDART00000022…
contig00446	15	6	9	637	No hit
contig00447	19	10	9	926	No hit
contig00448	32	15	17	1158	No hit
contig00449	7	2	5	566	No hit
contig00450	78	28	50	1894	FB|FBgn0010348 - symbol:Arf79F "ADP ribosylation factor 79F" species:7227 "Drosophila melanogaster" [GO:0006471 "protein amino acid ADP-ribosylation" evidence=ISS;NAS] [GO:0005525 "GTP binding" evidence=ISS;NAS] [GO:0016197 "endosome transport" evidence=TAS] [GO:0048488 "synaptic vesicle endocytosis" evidence=TAS] [GO:0007269 "neurotransmitter secretion" evidence=TAS] [GO:0007155 "cell adhesion" …
contig00451	5	5	0	576	No hit
contig00452	4	4	0	707	FB|FBgn0035781 - symbol:CG8560 species:7227 "Drosophila melanogaster" [GO:0004180 "carboxypeptidase activity" evidence=NAS] [GO:0004181 "metallocarboxypeptidase activity" evidence=IEA] [GO:0008270 "zinc ion binding" evidence=IEA] [GO:0006508 "proteolysis" evidence=IEA] InterPro:IPR000834 Pfam:PF00246 PRINTS:PR00765 SMART:SM00631 EMBL:AE014296 GO:GO:0008270 GO:GO:0006508 GO:GO:0004181 InterPro:IPR…
contig00453	36	20	16	2238	FB|FBgn0034237 - symbol:eIF3-S9 "eIF3-S9" species:7227 "Drosophila melanogaster" [GO:0003743 "translation initiation factor activity" evidence=IEA;ISS] [GO:0005852 "eukaryotic translation initiation factor 3 complex" evidence=ISS] [GO:0006413 "translational initiation" evidence=IEA;ISS] [GO:0003729 "mRNA binding" evidence=ISS] [GO:0005829 "cytosol" evidence=ISS] [GO:0000166 "nucleotide binding" e…
contig00454	7	2	5	703	No hit
contig00455	5	2	3	844	RGD|1310897 - symbol:Pmm1 "phosphomannomutase 1" species:10116 "Rattus norvegicus" [GO:0003824 "catalytic activity" evidence=IEA] [GO:0004615 "phosphomannomutase activity" evidence=IEA] [GO:0005737 "cytoplasm" evidence=IEA] [GO:0008152 "metabolic process" evidence=IEA] [GO:0019307 "mannose biosynthetic process" evidence=IEA] InterPro:IPR005002 InterPro:IPR006379 Pfam:PF03332 RGD:1310897 GO:GO:000…
contig00456	76	27	49	1787	FB|FBgn0033663 - symbol:ERp60 "ERp60" species:7227 "Drosophila melanogaster" [GO:0003756 "protein disulfide isomerase activity" evidence=ISS] [GO:0006457 "protein folding" evidence=ISS] [GO:0045454 "cell redox homeostasis" evidence=IEA] [GO:0005783 "endoplasmic reticulum" evidence=IEA] [GO:0005811 "lipid particle" evidence=IDA] InterPro:IPR005788 InterPro:IPR005792 InterPro:IPR006662 InterPro:IPR…
contig00457	29	11	18	596	No hit
contig00458	6	0	6	623	No hit
contig00459	8	2	6	688	No hit
contig00460	34	19	15	1375	FB|FBgn0037513 - symbol:pyd3 "pyd3" species:7227 "Drosophila melanogaster" [GO:0003837 "beta-ureidopropionase activity" evidence=ISS;IDA;NAS] [GO:0006207 "'de novo' pyrimidine base biosynthetic process" evidence=IGI] [GO:0006208 "pyrimidine base catabolic process" evidence=IC] InterPro:IPR003010 Pfam:PF00795 PROSITE:PS50263 EMBL:AE014297 GO:GO:0042802 Gene3D:G3DSA:3.60.110.10 SUPFAM:SSF56317 OMA:…
contig00461	66	51	15	1904	FB|FBgn0038037 - symbol:Cyp9f2 "Cyp9f2" species:7227 "Drosophila melanogaster" [GO:0005792 "microsome" evidence=NAS] [GO:0009055 "electron carrier activity" evidence=IEA;ISS;NAS] [GO:0016020 "membrane" evidence=NAS] [GO:0055114 "oxidation reduction" evidence=IEA] [GO:0020037 "heme binding" evidence=IEA] [GO:0004497 "monooxygenase activity" evidence=IEA] InterPro:IPR001128 InterPro:IPR002401 Pfam:…
contig00462	20	9	11	620	FB|FBgn0023479 - symbol:Tequila "Tequila" species:7227 "Drosophila melanogaster" [GO:0004252 "serine-type endopeptidase activity" evidence=IEA;ISS;NAS] [GO:0006508 "proteolysis" evidence=IEA;NAS] [GO:0008061 "chitin binding" evidence=IEA] [GO:0016020 "membrane" evidence=IEA] [GO:0006030 "chitin metabolic process" evidence=IEA] [GO:0005576 "extracellular region" evidence=IEA] [GO:0005044 "scavenge…
contig00463	11	4	7	556	TAIR|locus:2017884 - symbol:AT1G79900 "AT1G79900" species:3702 "Arabidopsis thaliana" [GO:0005743 "mitochondrial inner membrane" evidence=ISS] [GO:0005476 "carnitine:acyl carnitine antiporter activity" evidence=ISS] [GO:0005488 "binding" evidence=ISS] [GO:0006839 "mitochondrial transport" evidence=ISS] [GO:0006810 "transport" evidence=ISS] [GO:0000064 "L-ornithine transmembrane transporter activi…
contig00464	30	14	16	1073	FB|FBgn0036111 - symbol:Aps "Aps" species:7227 "Drosophila melanogaster" [GO:0008486 "diphosphoinositol-polyphosphate diphosphatase activity" evidence=ISS] InterPro:IPR000086 InterPro:IPR015797 InterPro:IPR020084 Pfam:PF00293 PROSITE:PS00893 EMBL:AE014296 Gene3D:G3DSA:3.90.79.10 SUPFAM:SSF55811 GO:GO:0008486 OMA:PDNNSLY EMBL:AY118969 EMBL:AJ863561 EMBL:AJ863562 EMBL:AJ863563 EMBL:AJ863564 RefSeq:…
contig00465	10	6	4	549	FB|FBgn0039576 - symbol:CG17856 species:7227 "Drosophila melanogaster" [GO:0008121 "ubiquinol-cytochrome-c reductase activity" evidence=ISS] [GO:0005750 "mitochondrial respiratory chain complex III" evidence=ISS] [GO:0006122 "mitochondrial electron transport, ubiquinol to cytochrome c" evidence=ISS] InterPro:IPR003197 Pfam:PF02271 ProDom:PD008153 GO:GO:0005515 EMBL:AE014297 GO:GO:0006122 GO:GO:00…
contig00466	13	2	11	170	No hit
contig00467	5	3	2	126	No hit
contig00468	8	7	1	1124	TAIR|locus:2184256 - symbol:AT5G28780 "AT5G28780" species:3702 "Arabidopsis thaliana" [GO:0005575 "cellular_component" evidence=ND] [GO:0003674 "molecular_function" evidence=ND] [GO:0008150 "biological_process" evidence=ND] GenomeReviews:BA000015_GR eggNOG:KOG0987 IPI:IPI00538073 RefSeq:NP_198230.1 UniGene:At.51417 SMR:Q3E8W1 GeneID:832993 KEGG:ath:AT5G28780 NMPDR:fig|3702.1.peg.25086 TAIR:At5g28…
contig00469	8	7	1	646	No hit
contig00470	40	16	24	876	FB|FBgn0000409 - symbol:Cyt-c-p "Cytochrome c proximal" species:7227 "Drosophila melanogaster" [GO:0006119 "oxidative phosphorylation" evidence=ISS] [GO:0009055 "electron carrier activity" evidence=ISS;IDA] [GO:0005743 "mitochondrial inner membrane" evidence=ISS] [GO:0045155 "electron transporter, transferring electrons from CoQH2-cytochrome c reductase complex and cytochrome c oxidase complex ac…
contig00471	5	4	1	551	No hit
contig00472	3	3	0	542	No hit
contig00473	4	0	4	581	FB|FBgn0035300 - symbol:CG1139 species:7227 "Drosophila melanogaster" [GO:0015171 "amino acid transmembrane transporter activity" evidence=ISS] [GO:0040007 "growth" evidence=IMP] [GO:0006865 "amino acid transport" evidence=ISS] GO:GO:0016021 GO:GO:0040007 EMBL:AE014296 InterPro:IPR013057 Pfam:PF01490 eggNOG:inNOG07315 OrthoDB:EOG92V8NJ EMBL:AY119054 RefSeq:NP_647686.1 UniGene:Dm.13590 STRING:Q9W0…
contig00474	6	2	4	707	FB|FBgn0002522 - symbol:lab "labial" species:7227 "Drosophila melanogaster" [GO:0007420 "brain development" evidence=IGI;IMP] [GO:0009790 "embryonic development" evidence=IMP] [GO:0003704 "specific RNA polymerase II transcription factor activity" evidence=ISS;NAS] [GO:0006357 "regulation of transcription from RNA polymerase II promoter" evidence=ISS;NAS] [GO:0005634 "nucleus" evidence=ISS;NAS] [G…
contig00475	28	17	11	2035	FB|FBgn0028419 - symbol:Kr-h2 "Kruppel homolog 2" species:7227 "Drosophila melanogaster" [GO:0016021 "integral to membrane" evidence=IEA;NAS] GO:GO:0005515 GO:GO:0016021 EMBL:AE014134 EMBL:AF148686 EMBL:AY118281 EMBL:BT072913 RefSeq:NP_001162894.1 RefSeq:NP_523490.1 DIP:DIP-20347N IntAct:Q9V447 STRING:Q9V447 PRIDE:Q9V447 Ensembl:FBtr0079192 GeneID:33859 KEGG:dme:Dmel_CG9159 NMPDR:fig|7227.3.peg.1…
contig00476	7	6	1	815	GENEDB_SPOMBE|SPCC737.08 - symbol:SPCC737.08 "midasin" species:4896 "Schizosaccharomyces pombe" [GO:0005634 "nucleus" evidence=ISS;IDA] [GO:0005524 "ATP binding" evidence=IC] [GO:0016887 "ATPase activity" evidence=ISS] [GO:0005509 "calcium ion binding" evidence=ISS] [GO:0006364 "rRNA processing" evidence=ISS] [GO:0000027 "ribosomal large subunit assembly" evidence=ISS] [GO:0005816 "spindle pole b…
contig00477	3	2	1	520	No hit
contig00478	8	4	4	703	No hit
contig00479	3	2	1	481	MGI|MGI:1890218 - symbol:Akap10 "A kinase (PRKA) anchor protein 10" species:10090 "Mus musculus" [GO:0005737 "cytoplasm" evidence=IEA] [GO:0016020 "membrane" evidence=IEA] [GO:0004871 "signal transducer activity" evidence=IEA] [GO:0005739 "mitochondrion" evidence=IDA] [GO:0005515 "protein binding" evidence=IDA] [GO:0008104 "protein localization" evidence=ISS;IDA] [GO:0051018 "protein kinase A bin…
contig00480	7	6	1	702	FB|FBgn0039637 - symbol:CG11880 species:7227 "Drosophila melanogaster" [GO:0005575 "cellular_component" evidence=ND] [GO:0008150 "biological_process" evidence=ND] [GO:0003674 "molecular_function" evidence=ND] Pfam:PF04515 EMBL:AE014297 GO:GO:0016021 InterPro:IPR007603 PANTHER:PTHR12385 OrthoDB:EOG951DX1 RefSeq:NP_651670.1 RefSeq:NP_733268.1 RefSeq:NP_733269.1 UniGene:Dm.10965 IntAct:Q9VAP3 PRIDE:…
contig00481	15	6	9	1171	No hit
contig00482	6	3	3	734	RGD|1311945 - symbol:Acin1 "apoptotic chromatin condensation inducer 1" species:10116 "Rattus norvegicus" [GO:0000166 "nucleotide binding" evidence=IEA] [GO:0003676 "nucleic acid binding" evidence=IEA] [GO:0005634 "nucleus" evidence=IEA;ISO] [GO:0005730 "nucleolus" evidence=IEA;ISO] [GO:0005737 "cytoplasm" evidence=IEA;ISO] [GO:0005829 "cytosol" evidence=ISO] [GO:0030218 "erythrocyte differentiat…
contig00483	26	13	13	523	ZFIN|ZDB-GENE-050522-153 - symbol:cox7a2 "cytochrome c oxidase, subunit VIIa 2" species:7955 "Danio rerio" [GO:0004129 "cytochrome-c oxidase activity" evidence=IEA] [GO:0009055 "electron carrier activity" evidence=IEA] [GO:0005746 "mitochondrial respiratory chain" evidence=IEA] InterPro:IPR003177 Pfam:PF02238 ZFIN:ZDB-GENE-050522-153 GO:GO:0009055 GO:GO:0004129 GO:GO:0005746 Gene3D:G3DSA:4.10.91.…
contig00484	128	72	56	831	No hit
contig00485	3	2	1	534	No hit
contig00486	8	4	4	900	FB|FBgn0032382 - symbol:CG14935 species:7227 "Drosophila melanogaster" [GO:0004558 "alpha-glucosidase activity" evidence=ISS] [GO:0005975 "carbohydrate metabolic process" evidence=IEA] [GO:0043169 "cation binding" evidence=IEA] InterPro:IPR006047 InterPro:IPR006589 InterPro:IPR013781 Pfam:PF00128 SMART:SM00642 GO:GO:0005515 EMBL:AE014134 CAZy:GH13 GO:GO:0043169 GO:GO:0005975 InterPro:IPR017853 Ge…
contig00487	12	10	2	698	MGI|MGI:2448536 - symbol:Pdap1 "PDGFA associated protein 1" species:10090 "Mus musculus" [GO:0005615 "extracellular space" evidence=ISO] [GO:0048008 "platelet-derived growth factor receptor signaling pathway" evidence=ISO] [GO:0048407 "platelet-derived growth factor binding" evidence=ISO] MGI:MGI:2448536 EMBL:AK147170 EMBL:BC007162 EMBL:BC106168 IPI:IPI00352475 RefSeq:NP_001028485.1 UniGene:Mm.18…
contig00488	160	69	91	381	FB|FBgn0259209 - symbol:Mlp60A "Muscle LIM protein at 60A" species:7227 "Drosophila melanogaster" [GO:0016202 "regulation of striated muscle tissue development" evidence=NAS] [GO:0005737 "cytoplasm" evidence=NAS] [GO:0008270 "zinc ion binding" evidence=IEA;NAS] [GO:0005634 "nucleus" evidence=NAS;TAS] [GO:0005515 "protein binding" evidence=TAS] Pfam:PF00412 InterPro:IPR001781 PROSITE:PS00478 PROSI…
contig00489	4	4	0	586	No hit
contig00490	53	21	32	1114	FB|FBgn0038587 - symbol:CG7998 species:7227 "Drosophila melanogaster" [GO:0005759 "mitochondrial matrix" evidence=ISS] [GO:0030060 "L-malate dehydrogenase activity" evidence=ISS] [GO:0006099 "tricarboxylic acid cycle" evidence=ISS] [GO:0006108 "malate metabolic process" evidence=IEA] [GO:0005488 "binding" evidence=IEA] [GO:0006096 "glycolysis" evidence=IEA] [GO:0055114 "oxidation reduction" evide…
contig00491	15	6	9	524	FB|FBgn0004868 - symbol:Gdi "GDP dissociation inhibitor" species:7227 "Drosophila melanogaster" [GO:0005092 "GDP-dissociation inhibitor activity" evidence=ISS;NAS;IDA] [GO:0016192 "vesicle-mediated transport" evidence=NAS] [GO:0008021 "synaptic vesicle" evidence=NAS] [GO:0007269 "neurotransmitter secretion" evidence=NAS] [GO:0043087 "regulation of GTPase activity" evidence=IEA] [GO:0015031 "prote…
contig00492	9	1	8	523	No hit
contig00493	26	9	17	649	FB|FBgn0035499 - symbol:Chd64 "Chd64" species:7227 "Drosophila melanogaster" [GO:0005865 "striated muscle thin filament" evidence=ISS] [GO:0006939 "smooth muscle contraction" evidence=ISS] [GO:0003779 "actin binding" evidence=ISS] Pfam:PF00307 InterPro:IPR000557 EMBL:AE014296 InterPro:IPR016146 InterPro:IPR001715 Gene3D:G3DSA:1.10.418.10 SMART:SM00033 SUPFAM:SSF47576 PROSITE:PS50021 InterPro:IPR0…
contig00494	24	14	10	650	FB|FBgn0034583 - symbol:CG10527 species:7227 "Drosophila melanogaster" [GO:0019010 "farnesoic acid O-methyltransferase activity" evidence=ISS] InterPro:IPR006616 SMART:SM00696 EMBL:AY122199 IntAct:Q8MR08 PRIDE:Q8MR08 Ensembl:FBtr0071541 FlyBase:FBgn0034583 eggNOG:inNOG04988 InParanoid:Q8MR08 ArrayExpress:Q8MR08 Bgee:Q8MR08 InterPro:IPR022041 Pfam:PF12248 Uniprot:Q8MR08
contig00495	117	52	65	1110	FB|FBgn0003721 - symbol:Tm1 "Tropomyosin 1" species:7227 "Drosophila melanogaster" [GO:0045451 "pole plasm oskar mRNA localization" evidence=IMP;TAS] [GO:0007315 "pole plasm assembly" evidence=NAS] [GO:0048477 "oogenesis" evidence=TAS] [GO:0005862 "muscle thin filament tropomyosin" evidence=NAS] [GO:0003779 "actin binding" evidence=ISS;TAS] [GO:0006936 "muscle contraction" evidence=NAS] [GO:00488…
contig00496	5	1	4	721	FB|FBgn0033083 - symbol:Dpit47 "DNA polymerase interacting tpr containing protein of 47kD" species:7227 "Drosophila melanogaster" [GO:0005634 "nucleus" evidence=IDA] [GO:0005488 "binding" evidence=IEA] InterPro:IPR011990 EMBL:AE013599 GO:GO:0005634 GO:GO:0005488 Gene3D:G3DSA:1.25.40.10 InterPro:IPR013026 InterPro:IPR019734 PROSITE:PS50293 SMART:SM00028 OMA:NLEVYFE RefSeq:NP_525106.2 UniGene:Dm.53…
contig00497	3	3	0	398	No hit
contig00498	4	3	1	517	FB|FBgn0025879 - symbol:Timp "Tissue inhibitor of metalloproteases" species:7227 "Drosophila melanogaster" [GO:0008191 "metalloendopeptidase inhibitor activity" evidence=ISS;IDA;NAS] [GO:0005576 "extracellular region" evidence=ISS] [GO:0007155 "cell adhesion" evidence=IMP] [GO:0042331 "phototaxis" evidence=IMP] [GO:0005515 "protein binding" evidence=IEA] [GO:0005578 "proteinaceous extracellular m…
contig00499	7	4	3	544	FB|FBgn0034583 - symbol:CG10527 species:7227 "Drosophila melanogaster" [GO:0019010 "farnesoic acid O-methyltransferase activity" evidence=ISS] InterPro:IPR006616 SMART:SM00696 EMBL:AY122199 IntAct:Q8MR08 PRIDE:Q8MR08 Ensembl:FBtr0071541 FlyBase:FBgn0034583 eggNOG:inNOG04988 InParanoid:Q8MR08 ArrayExpress:Q8MR08 Bgee:Q8MR08 InterPro:IPR022041 Pfam:PF12248 Uniprot:Q8MR08
contig00500	7	1	6	620	FB|FBgn0025612 - symbol:CG3062 species:7227 "Drosophila melanogaster" [GO:0005575 "cellular_component" evidence=ND] [GO:0008150 "biological_process" evidence=ND] EMBL:AL031766 Ensembl:FBtr0070692 FlyBase:FBgn0025612 PRIDE:O77279 InParanoid:O77279 ArrayExpress:O77279 Bgee:O77279 Uniprot:O77279
contig00501	26	15	11	1495	FB|FBgn0004888 - symbol:Scsalpha "Succinyl coenzyme A synthetase alpha subunit" species:7227 "Drosophila melanogaster" [GO:0004776 "succinate-CoA ligase (GDP-forming) activity" evidence=ISS;NAS] [GO:0045244 "succinate-CoA ligase complex (GDP-forming)" evidence=ISS;NAS] [GO:0006099 "tricarboxylic acid cycle" evidence=ISS;NAS] [GO:0003878 "ATP citrate synthase activity" evidence=IEA] [GO:0004775 "s…
contig00502	38	28	10	1488	TAIR|gene:2130418 - symbol:OASA1 "O-ACETYLSERINE (THIOL) LYASE (OAS-TL) ISOFORM A1" species:3702 "Arabidopsis thaliana" [GO:0005634 "nucleus" evidence=IDA] [GO:0005886 "plasma membrane" evidence=IDA] [GO:0016020 "membrane" evidence=IDA] [GO:0005777 "peroxisome" evidence=IDA] [GO:0009507 "chloroplast" evidence=IDA] [GO:0048046 "apoplast" evidence=IDA] InterPro:IPR001216 InterPro:IPR001926 InterPro…
contig00503	2	1	1	308	No hit
contig00504	5	2	3	547	No hit
contig00505	6	6	0	669	No hit
contig00506	4	1	3	531	FB|FBgn0025866 - symbol:CalpB "Calpain-B" species:7227 "Drosophila melanogaster" [GO:0004198 "calcium-dependent cysteine-type endopeptidase activity" evidence=NAS;IDA] [GO:0006508 "proteolysis" evidence=IDA] [GO:0005509 "calcium ion binding" evidence=IEA;NAS] [GO:0016020 "membrane" evidence=IDA] [GO:0005737 "cytoplasm" evidence=NAS;IDA] [GO:0016540 "protein autoprocessing" evidence=TAS] InterPro:…
contig00507	4	4	0	534	No hit
contig00508	14	6	8	729	No hit
contig00509	96	63	33	889	FB|FBgn0003943 - symbol:Ubi-p63E "Ubiquitin-63E" species:7227 "Drosophila melanogaster" [GO:0009408 "response to heat" evidence=IEP] [GO:0006464 "protein modification process" evidence=ISS] [GO:0005515 "protein binding" evidence=ISS] [GO:0006511 "ubiquitin-dependent protein catabolic process" evidence=ISS] [GO:0005737 "cytoplasm" evidence=NAS] [GO:0006950 "response to stress" evidence=NAS] [GO:00…
contig00510	5	2	3	789	No hit
contig00511	4	0	4	663	No hit
contig00512	6	4	2	605	No hit
contig00513	21	10	11	1354	FB|FBgn0032144 - symbol:CG17633 species:7227 "Drosophila melanogaster" [GO:0004181 "metallocarboxypeptidase activity" evidence=ISS] [GO:0006508 "proteolysis" evidence=IEA] [GO:0008270 "zinc ion binding" evidence=IEA] [GO:0005615 "extracellular space" evidence=ISS] InterPro:IPR000834 Pfam:PF00246 PRINTS:PR00765 PROSITE:PS00132 PROSITE:PS00133 SMART:SM00631 EMBL:AE014134 GO:GO:0008270 GO:GO:0005615…
contig00514	6	4	2	1124	FB|FBgn0000636 - symbol:Fas3 "Fasciclin 3" species:7227 "Drosophila melanogaster" [GO:0007411 "axon guidance" evidence=IEP;NAS] [GO:0008039 "synaptic target recognition" evidence=IMP;IDA] [GO:0016200 "synaptic target attraction" evidence=TAS] [GO:0007413 "axonal fasciculation" evidence=NAS;TAS] [GO:0007156 "homophilic cell adhesion" evidence=TAS] [GO:0005886 "plasma membrane" evidence=TAS] [GO:00…
contig00516	17	7	10	675	No hit
contig00517	25	21	4	528	No hit
contig00518	44	21	23	1463	FB|FBgn0051988 - symbol:CG31988 species:7227 "Drosophila melanogaster" [GO:0008270 "zinc ion binding" evidence=IEA] Pfam:PF00412 InterPro:IPR001781 PROSITE:PS00478 PROSITE:PS50023 SMART:SM00132 EMBL:AE014134 GO:GO:0008270 Gene3D:G3DSA:2.10.110.10 HSSP:P48059 Ensembl:FBtr0081490 EMBL:AY069027 RefSeq:NP_610098.1 SMR:Q8T0V8 PRIDE:Q8T0V8 GeneID:326182 KEGG:dme:Dmel_CG31988 NMPDR:fig|7227.3.peg.3236 U…
contig00519	14	12	2	696	No hit
contig00520	43	8	35	658	No hit
contig00521	10	7	3	595	No hit
contig00522	11	6	5	837	ZFIN|ZDB-GENE-040426-2060 - symbol:uqcrfs1 "ubiquinol-cytochrome c reductase, Rieske iron-sulfur polypeptide 1" species:7955 "Danio rerio" [GO:0008121 "ubiquinol-cytochrome-c reductase activity" evidence=IEA] [GO:0016020 "membrane" evidence=IEA] [GO:0051537 "2 iron, 2 sulfur cluster binding" evidence=IEA] [GO:0055114 "oxidation reduction" evidence=IEA] [GO:0016491 "oxidoreductase activity" eviden…
contig00523	13	5	8	1115	FB|FBgn0037138 - symbol:CG7145 species:7227 "Drosophila melanogaster" [GO:0003842 "1-pyrroline-5-carboxylate dehydrogenase activity" evidence=ISS] [GO:0005759 "mitochondrial matrix" evidence=ISS] [GO:0006560 "proline metabolic process" evidence=ISS] [GO:0055114 "oxidation reduction" evidence=IEA] [GO:0006561 "proline biosynthetic process" evidence=IEA] InterPro:IPR005931 InterPro:IPR015590 InterP…
contig00524	30	15	15	639	No hit
contig00525	6	3	3	645	No hit
contig00526	28	14	14	927	FB|FBgn0003863 - symbol:alphaTry "alphaTrypsin" species:7227 "Drosophila melanogaster" [GO:0004252 "serine-type endopeptidase activity" evidence=IEA;NAS] [GO:0006508 "proteolysis" evidence=IEA;NAS] [GO:0005576 "extracellular region" evidence=NAS] InterPro:IPR001254 InterPro:IPR001314 InterPro:IPR009003 InterPro:IPR018114 Pfam:PF00089 PRINTS:PR00722 PROSITE:PS00134 PROSITE:PS00135 PROSITE:PS50240 …
contig00527	109	55	54	936	RGD|61910 - symbol:Rps8 "ribosomal protein S8" species:10116 "Rattus norvegicus" [GO:0003674 "molecular_function" evidence=ND] [GO:0003735 "structural constituent of ribosome" evidence=IEA] [GO:0005515 "protein binding" evidence=ISO] [GO:0005622 "intracellular" evidence=IEA] [GO:0005737 "cytoplasm" evidence=IEA] [GO:0005829 "cytosol" evidence=ISO] [GO:0005840 "ribosome" evidence=IEA] [GO:0006412 …
contig00528	10	7	3	663	ZFIN|ZDB-GENE-060531-147 - symbol:si:dkey-56d12.4 "si:dkey-56d12.4" species:7955 "Danio rerio" [GO:0003676 "nucleic acid binding" evidence=IEA] InterPro:IPR006612 PROSITE:PS50950 ZFIN:ZDB-GENE-060531-147 GO:GO:0003676 EMBL:BC134990 IPI:IPI00835791 RefSeq:NP_001103508.1 UniGene:Dr.89500 Ensembl:ENSDART00000104361 GeneID:799220 KEGG:dre:799220 HOVERGEN:HBG098973 InParanoid:A4QN70 Bgee:A4QN70 Unipro…
contig00529	8	1	7	539	MGI|MGI:87884 - symbol:Acr "acrosin prepropeptide" species:10090 "Mus musculus" [GO:0016787 "hydrolase activity" evidence=IEA] [GO:0003824 "catalytic activity" evidence=IEA] [GO:0005798 "Golgi-associated vesicle" evidence=ISO] [GO:0001669 "acrosomal vesicle" evidence=ISO;IDA] [GO:0007340 "acrosome reaction" evidence=TAS] [GO:0008236 "serine-type peptidase activity" evidence=IEA] [GO:0006508 "prot…
contig00530	3	1	2	626	FB|FBgn0031690 - symbol:CG7742 species:7227 "Drosophila melanogaster" [GO:0032313 "regulation of Rab GTPase activity" evidence=IEA] [GO:0005622 "intracellular" evidence=IEA] [GO:0005097 "Rab GTPase activator activity" evidence=IEA] InterPro:IPR000195 Pfam:PF00566 PROSITE:PS50086 SMART:SM00164 GO:GO:0005622 GO:GO:0005515 EMBL:AE014134 GO:GO:0032313 GO:GO:0005097 SUPFAM:SSF47923 EMBL:AY058392 RefSe…
contig00531	17	6	11	552	ZFIN|ZDB-GENE-040718-260 - symbol:sec61b "Sec61 beta subunit" species:7955 "Danio rerio" [GO:0005575 "cellular_component" evidence=ND] [GO:0008150 "biological_process" evidence=ND] [GO:0003674 "molecular_function" evidence=ND] Pfam:PF03911 ZFIN:ZDB-GENE-040718-260 HOGENOM:HBG749385 InterPro:IPR005609 InterPro:IPR016482 PIRSF:PIRSF006398 HOVERGEN:HBG061281 OrthoDB:EOG9QVFXD EMBL:BC076372 IPI:IPI00…
contig00532	151	66	85	1320	FB|FBgn0020910 - symbol:RpL3 "Ribosomal protein L3" species:7227 "Drosophila melanogaster" [GO:0003735 "structural constituent of ribosome" evidence=ISS;NAS] [GO:0022625 "cytosolic large ribosomal subunit" evidence=ISS;NAS] [GO:0006412 "translation" evidence=ISS;NAS] [GO:0022626 "cytosolic ribosome" evidence=NAS] [GO:0000022 "mitotic spindle elongation" evidence=IMP] [GO:0007052 "mitotic spindle …
contig00533	10	7	3	407	FB|FBgn0036367 - symbol:CG10116 species:7227 "Drosophila melanogaster" [GO:0004465 "lipoprotein lipase activity" evidence=ISS] [GO:0006629 "lipid metabolic process" evidence=IEA] InterPro:IPR000734 EMBL:AE014296 GO:GO:0006629 InterPro:IPR013818 PANTHER:PTHR11610 Pfam:PF00151 GO:GO:0004465 Ensembl:FBtr0075824 FlyBase:FBgn0036367 RefSeq:NP_648652.1 UniGene:Dm.1612 SMR:Q9VU78 IntAct:Q9VU78 PRIDE:Q9V…
contig00534	170	72	98	1014	FB|FBgn0040070 - symbol:Trx-2 "thioredoxin-2" species:7227 "Drosophila melanogaster" [GO:0015036 "disulfide oxidoreductase activity" evidence=ISS;IDA;NAS] [GO:0045454 "cell redox homeostasis" evidence=IDA] [GO:0005634 "nucleus" evidence=IDA] [GO:0006662 "glycerol ether metabolic process" evidence=IEA] [GO:0009055 "electron carrier activity" evidence=IEA] [GO:0015035 "protein disulfide oxidoreduct…
contig00535	52	31	21	1650	FB|FBgn0037387 - symbol:CG1213 species:7227 "Drosophila melanogaster" [GO:0005355 "glucose transmembrane transporter activity" evidence=ISS] [GO:0055085 "transmembrane transport" evidence=IEA] [GO:0016020 "membrane" evidence=IEA] InterPro:IPR003663 InterPro:IPR005829 PRINTS:PR00171 PROSITE:PS00216 PROSITE:PS00217 EMBL:AE014297 GO:GO:0016021 GO:GO:0055085 InterPro:IPR016196 SUPFAM:SSF103473 GO:GO:…
contig00536	83	35	48	2789	TIGR_CMR|CPS_3322 - symbol:CPS_3322 "conserved domain protein" species:167879 "Colwellia psychrerythraea 34H" [GO:0003674 "molecular_function" evidence=ND] [GO:0008150 "biological_process" evidence=ND] EMBL:CP000083 GenomeReviews:CP000083_GR RefSeq:YP_269998.1 STRING:Q47YX2 GeneID:3521041 KEGG:cps:CPS_3322 NMPDR:fig|167879.3.peg.3482 TIGR:CPS_3322 eggNOG:NOG39246 HOGENOM:HBG624578 OMA:DAVIFFE Pro…
contig00537	161	75	86	896	FB|FBgn0026141 - symbol:Cdlc2 "Cytoplasmic dynein light chain 2" species:7227 "Drosophila melanogaster" [GO:0005856 "cytoskeleton" evidence=NAS] [GO:0003774 "motor activity" evidence=ISS] [GO:0005868 "cytoplasmic dynein complex" evidence=ISS] [GO:0030286 "dynein complex" evidence=ISS] [GO:0007018 "microtubule-based movement" evidence=ISS] [GO:0042623 "ATPase activity, coupled" evidence=ISS] [GO:0…
contig00538	4	3	1	536	No hit
contig00539	5	2	3	599	ZFIN|ZDB-GENE-040426-1389 - symbol:ccdc25 "coiled-coil domain containing 25" species:7955 "Danio rerio" [GO:0008150 "biological_process" evidence=ND] [GO:0003674 "molecular_function" evidence=ND] [GO:0005575 "cellular_component" evidence=ND] ZFIN:ZDB-GENE-040426-1389 EMBL:AL845306 EMBL:BC053297 IPI:IPI00511874 RefSeq:NP_956682.1 UniGene:Dr.79614 PRIDE:Q7T312 Ensembl:ENSDART00000037282 GeneID:3933…
contig00540	3	3	0	517	No hit
contig00541	3	2	1	537	No hit
contig00542	12	7	5	1168	No hit
contig00543	4	0	4	503	FB|FBgn0000422 - symbol:Ddc "Dopa decarboxylase" species:7227 "Drosophila melanogaster" [GO:0006587 "serotonin biosynthetic process from tryptophan" evidence=IMP] [GO:0004058 "aromatic-L-amino-acid decarboxylase activity" evidence=NAS;IMP;TAS] [GO:0006585 "dopamine biosynthetic process from tyrosine" evidence=IMP] [GO:0007611 "learning or memory" evidence=NAS] [GO:0006584 "catecholamine metabolic…
contig00544	122	57	65	523	MGI|MGI:99262 - symbol:Rpl22 "ribosomal protein L22" species:10090 "Mus musculus" [GO:0030529 "ribonucleoprotein complex" evidence=ISO] [GO:0003723 "RNA binding" evidence=IEA] [GO:0008201 "heparin binding" evidence=IDA] [GO:0005840 "ribosome" evidence=ISS] [GO:0003735 "structural constituent of ribosome" evidence=IEA] [GO:0005622 "intracellular" evidence=IEA] [GO:0006412 "translation" evidence=IE…
contig00545	27	8	19	1686	No hit
contig00546	5	3	2	541	WB|WBGene00020517 - symbol:T15B7.2 species:6239 "Caenorhabditis elegans" [GO:0016021 "integral to membrane" evidence=IEA] [GO:0040010 "positive regulation of growth rate" evidence=IMP] [GO:0002119 "nematode larval development" evidence=IMP] [GO:0008340 "determination of adult lifespan" evidence=IMP] [GO:0040007 "growth" evidence=IMP] [GO:0040011 "locomotion" evidence=IMP] Pfam:PF04387 InterPro:IP…
contig00547	7	3	4	421	FB|FBgn0000575 - symbol:emc "extra macrochaetae" species:7227 "Drosophila melanogaster" [GO:0043392 "negative regulation of DNA binding" evidence=IDA] [GO:0046982 "protein heterodimerization activity" evidence=IPI] [GO:0016481 "negative regulation of transcription" evidence=NAS;IDA;TAS] [GO:0007423 "sensory organ development" evidence=NAS;TAS] [GO:0007399 "nervous system development" evidence=NAS…
contig00548	6	1	5	685	No hit
contig00549	22	11	11	1535	FB|FBgn0011584 - symbol:Trp1 "Translocation protein 1" species:7227 "Drosophila melanogaster" [GO:0006614 "SRP-dependent cotranslational protein targeting to membrane" evidence=ISS] [GO:0005784 "Sec61 translocon complex" evidence=ISS;NAS] [GO:0016021 "integral to membrane" evidence=IEA] [GO:0008565 "protein transporter activity" evidence=IEA] InterPro:IPR004728 Pfam:PF03839 GO:GO:0016021 GO:GO:00…
contig00550	14	3	11	1201	FB|FBgn0036891 - symbol:CG9372 species:7227 "Drosophila melanogaster" [GO:0008236 "serine-type peptidase activity" evidence=ISS] [GO:0006508 "proteolysis" evidence=IEA;NAS] [GO:0004252 "serine-type endopeptidase activity" evidence=IEA;NAS] InterPro:IPR001254 InterPro:IPR001314 InterPro:IPR006604 InterPro:IPR009003 InterPro:IPR018114 Pfam:PF00089 PRINTS:PR00722 PROSITE:PS00134 PROSITE:PS00135 PROS…
contig00551	16	10	6	622	FB|FBgn0036659 - symbol:CG9701 species:7227 "Drosophila melanogaster" [GO:0004553 "hydrolase activity, hydrolyzing O-glycosyl compounds" evidence=IEA] [GO:0043169 "cation binding" evidence=IEA] [GO:0005975 "carbohydrate metabolic process" evidence=IEA] InterPro:IPR001360 InterPro:IPR013781 InterPro:IPR018120 Pfam:PF00232 PRINTS:PR00131 PROSITE:PS00572 PROSITE:PS00653 EMBL:AE014296 GO:GO:0043169 G…
contig00552	7	1	6	137	No hit
contig00553	3	2	1	433	No hit
contig00554	6	1	5	889	FB|FBgn0036992 - symbol:CG11796 species:7227 "Drosophila melanogaster" [GO:0003868 "4-hydroxyphenylpyruvate dioxygenase activity" evidence=ISS] [GO:0009072 "aromatic amino acid family metabolic process" evidence=IEA] InterPro:IPR005956 PIRSF:PIRSF009283 Pfam:PF00903 GO:GO:0005515 EMBL:AE014296 GO:GO:0009072 InterPro:IPR004360 GO:GO:0003868 PANTHER:PTHR11959 TIGRFAMs:TIGR01263 OMA:VQDRPTV HSSP:P80…
contig00555	18	7	11	1120	FB|FBgn0038074 - symbol:CG6188 species:7227 "Drosophila melanogaster" [GO:0017174 "glycine N-methyltransferase activity" evidence=ISS] [GO:0005542 "folic acid binding" evidence=IEA] [GO:0005737 "cytoplasm" evidence=IEA] [GO:0006555 "methionine metabolic process" evidence=IEA] InterPro:IPR014369 PIRSF:PIRSF000385 EMBL:AE014297 GO:GO:0005737 GO:GO:0006555 GO:GO:0005542 OMA:KCQHSIL GO:GO:0017174 EMB…
contig00557	4	3	1	556	ZFIN|ZDB-GENE-040426-1589 - symbol:pfdn6 "prefoldin subunit 6" species:7955 "Danio rerio" [GO:0016272 "prefoldin complex" evidence=IEA] [GO:0051082 "unfolded protein binding" evidence=IEA] [GO:0006457 "protein folding" evidence=IEA] InterPro:IPR002777 Pfam:PF01920 ZFIN:ZDB-GENE-040426-1589 GO:GO:0006457 GO:GO:0051082 GO:GO:0016272 InterPro:IPR009053 SUPFAM:SSF46579 HOGENOM:HBG559219 OMA:YINGEIQ H…
contig00558	8	6	2	789	FB|FBgn0035082 - symbol:CG2811 species:7227 "Drosophila melanogaster" [GO:0008150 "biological_process" evidence=ND] [GO:0005575 "cellular_component" evidence=ND] [GO:0003674 "molecular_function" evidence=ND] EMBL:AE013599 InterPro:IPR009288 InterPro:IPR013024 Gene3D:G3DSA:3.10.490.10 Pfam:PF06094 OrthoDB:EOG9GHZWN EMBL:AY071623 RefSeq:NP_611982.2 SMR:Q9W0Y2 IntAct:Q9W0Y2 Ensembl:FBtr0072412 GeneI…
contig00559	9	6	3	902	FB|FBgn0034583 - symbol:CG10527 species:7227 "Drosophila melanogaster" [GO:0019010 "farnesoic acid O-methyltransferase activity" evidence=ISS] InterPro:IPR006616 SMART:SM00696 EMBL:AY122199 IntAct:Q8MR08 PRIDE:Q8MR08 Ensembl:FBtr0071541 FlyBase:FBgn0034583 eggNOG:inNOG04988 InParanoid:Q8MR08 ArrayExpress:Q8MR08 Bgee:Q8MR08 InterPro:IPR022041 Pfam:PF12248 Uniprot:Q8MR08
contig00560	6	3	3	747	No hit
contig00561	9	2	7	687	No hit
contig00562	27	14	13	1121	FB|FBgn0028902 - symbol:Tektin-A "Tektin A" species:7227 "Drosophila melanogaster" [GO:0008017 "microtubule binding" evidence=ISS] [GO:0007017 "microtubule-based process" evidence=ISS] [GO:0005875 "microtubule associated complex" evidence=ISS] [GO:0000226 "microtubule cytoskeleton organization" evidence=IEA] [GO:0005874 "microtubule" evidence=IEA] InterPro:IPR000435 Pfam:PF03148 PRINTS:PR00511 GO…
contig00563	41	27	14	2550	ZFIN|ZDB-GENE-010816-1 - symbol:odc1 "ornithine decarboxylase 1" species:7955 "Danio rerio" [GO:0004586 "ornithine decarboxylase activity" evidence=IEA] [GO:0042462 "eye photoreceptor cell development" evidence=IMP] [GO:0003824 "catalytic activity" evidence=IEA] [GO:0006596 "polyamine biosynthetic process" evidence=IEA] [GO:0016829 "lyase activity" evidence=IEA] [GO:0016831 "carboxy-lyase activit…
contig00564	9	8	1	1155	FB|FBgn0035726 - symbol:CG9953 species:7227 "Drosophila melanogaster" [GO:0004185 "serine-type carboxypeptidase activity" evidence=ISS] [GO:0008236 "serine-type peptidase activity" evidence=IEA] [GO:0006508 "proteolysis" evidence=IEA] InterPro:IPR008758 Pfam:PF05577 GO:GO:0006508 GO:GO:0008236 PANTHER:PTHR11010 MEROPS:S28.003 EMBL:AY070659 PRIDE:Q8SZM1 Ensembl:FBtr0076898 FlyBase:FBgn0035726 eggN…
contig00565	5	2	3	534	No hit
contig00566	3	1	2	709	FB|FBgn0037687 - symbol:CG8132 species:7227 "Drosophila melanogaster" [GO:0000257 "nitrilase activity" evidence=ISS] [GO:0006807 "nitrogen compound metabolic process" evidence=IEA] InterPro:IPR003010 Pfam:PF00795 PROSITE:PS50263 EMBL:AE014297 HSSP:P49954 Gene3D:G3DSA:3.60.110.10 SUPFAM:SSF56317 GO:GO:0006807 OMA:SPARDEK EMBL:AY095190 RefSeq:NP_649888.1 UniGene:Dm.9955 STRING:Q9VHE4 PRIDE:Q9VHE4 E…
contig00567	19	9	10	1144	No hit
contig00568	4	1	3	516	FB|FBgn0061515 - symbol:endos "endosulfine" species:7227 "Drosophila melanogaster" [GO:0017098 "sulfonylurea receptor binding" evidence=ISS] [GO:0048477 "oogenesis" evidence=IMP] [GO:0030104 "water homeostasis" evidence=IMP] [GO:0007584 "response to nutrient" evidence=IMP] [GO:0007052 "mitotic spindle organization" evidence=IMP] [GO:0051445 "regulation of meiotic cell cycle" evidence=IMP] GO:GO:0…
contig00569	15	5	10	1174	FB|FBgn0019957 - symbol:ND42 "NADH:ubiquinone reductase 42kD subunit precursor" species:7227 "Drosophila melanogaster" [GO:0005747 "mitochondrial respiratory chain complex I" evidence=ISS;NAS] [GO:0008137 "NADH dehydrogenase (ubiquinone) activity" evidence=NAS] [GO:0005759 "mitochondrial matrix" evidence=NAS] [GO:0003954 "NADH dehydrogenase activity" evidence=ISS;NAS] [GO:0006120 "mitochondrial e…
contig00570	3	0	3	510	RGD|1564948 - symbol:Wdr66 "WD repeat domain 66" species:10116 "Rattus norvegicus" [GO:0005509 "calcium ion binding" evidence=IEA] GenBank:XM_001079344.1 Ncbi:XP_001079344
contig00571	11	10	1	922	No hit
contig00572	26	14	12	1122	FB|FBgn0039476 - symbol:CG6271 species:7227 "Drosophila melanogaster" [GO:0004806 "triglyceride lipase activity" evidence=ISS] [GO:0006629 "lipid metabolic process" evidence=IEA] [GO:0008970 "phospholipase A1 activity" evidence=IEA] InterPro:IPR000734 InterPro:IPR002334 PRINTS:PR00821 PRINTS:PR00825 EMBL:AE014297 GO:GO:0004806 GO:GO:0006629 InterPro:IPR013818 PANTHER:PTHR11610 Pfam:PF00151 GO:GO:…
contig00573	5	4	1	788	MGI|MGI:1922754 - symbol:1700013F07Rik "RIKEN cDNA 1700013F07 gene" species:10090 "Mus musculus" [GO:0005575 "cellular_component" evidence=ND] [GO:0003674 "molecular_function" evidence=ND] [GO:0008150 "biological_process" evidence=ND] MGI:MGI:1922754 EMBL:AK005946 EMBL:AL683823 EMBL:BC116223 IPI:IPI00118479 RefSeq:NP_083590.1 UniGene:Mm.271255 PRIDE:Q9DAD0 Ensembl:ENSMUST00000029485 GeneID:75504 …
contig00574	6	6	0	577	No hit
contig00575	5	4	1	554	MGI|MGI:1922901 - symbol:Psmg2 "proteasome (prosome, macropain) assembly chaperone 2" species:10090 "Mus musculus" [GO:0051726 "regulation of cell cycle" evidence=IDA] [GO:0005634 "nucleus" evidence=IDA] [GO:0006915 "apoptosis" evidence=IDA] [GO:0007094 "mitotic cell cycle spindle assembly checkpoint" evidence=IDA] [GO:0042981 "regulation of apoptosis" evidence=IDA] [GO:0003674 "molecular_functio…
contig00576	10	7	3	1077	FB|FBgn0027070 - symbol:CG17322 species:7227 "Drosophila melanogaster" [GO:0003851 "2-hydroxyacylsphingosine 1-beta-galactosyltransferase activity" evidence=ISS] [GO:0008152 "metabolic process" evidence=IEA] InterPro:IPR002213 Pfam:PF00201 PROSITE:PS00375 EMBL:AE014134 GO:GO:0008152 CAZy:GT1 PANTHER:PTHR11926 GO:GO:0003851 eggNOG:inNOG08424 EMBL:AY069532 RefSeq:NP_609911.1 RefSeq:NP_724133.1 RefS…
contig00577	11	2	9	1097	FB|FBgn0052662 - symbol:CG32662 species:7227 "Drosophila melanogaster" [GO:0008150 "biological_process" evidence=ND] [GO:0005575 "cellular_component" evidence=ND] [GO:0003674 "molecular_function" evidence=ND] EMBL:AE014298 HSSP:O15813 Ensembl:FBtr0073564 FlyBase:FBgn0052662 RefSeq:NP_572750.2 UniGene:Dm.4433 STRING:Q9VYU0 GeneID:32136 KEGG:dme:Dmel_CG32662 NMPDR:fig|7227.3.peg.17500 UCSC:CG32662-…
contig00578	27	17	10	1660	No hit
contig00579	3	0	3	498	FB|FBgn0030576 - symbol:CG15890 species:7227 "Drosophila melanogaster" [GO:0055085 "transmembrane transport" evidence=IEA] InterPro:IPR011701 Pfam:PF07690 EMBL:AE014298 GO:GO:0055085 InterPro:IPR016196 SUPFAM:SSF103473 OrthoDB:EOG9TTGQ9 RefSeq:NP_572968.1 UniGene:Dm.17426 SMR:Q9VY22 PRIDE:Q9VY22 Ensembl:FBtr0073939 GeneID:32401 KEGG:dme:Dmel_CG15890 NMPDR:fig|7227.3.peg.17842 UCSC:CG15890-RA FlyB…
contig00580	5	0	5	570	No hit
contig00581	14	3	11	1123	No hit
contig00582	23	11	12	2237	FB|FBgn0010379 - symbol:Akt1 "Akt1" species:7227 "Drosophila melanogaster" [GO:0004674 "protein serine/threonine kinase activity" evidence=ISS;IDA;NAS;IMP] [GO:0004672 "protein kinase activity" evidence=IDA] [GO:0006916 "anti-apoptosis" evidence=IMP] [GO:0045793 "positive regulation of cell size" evidence=NAS;IMP;TAS] [GO:0046620 "regulation of organ growth" evidence=NAS] [GO:0030307 "positive re…
contig00583	22	6	16	2045	FB|FBgn0038181 - symbol:CG9297 species:7227 "Drosophila melanogaster" [GO:0005509 "calcium ion binding" evidence=ISS] [GO:0006816 "calcium ion transport" evidence=ISS] [GO:0005525 "GTP binding" evidence=IEA] [GO:0003924 "GTPase activity" evidence=IEA] InterPro:IPR001401 Pfam:PF00350 GO:GO:0005525 EMBL:AE014297 GO:GO:0003924 EMBL:BT001568 RefSeq:NP_788674.1 UniGene:Dm.1189 SMR:Q8I0D4 IntAct:Q8I0D4…
contig00584	16	7	9	1219	No hit
contig00585	8	6	2	226	FB|FBgn0039112 - symbol:CG10219 species:7227 "Drosophila melanogaster" [GO:0005749 "mitochondrial respiratory chain complex II" evidence=ISS] [GO:0006099 "tricarboxylic acid cycle" evidence=ISS] [GO:0008177 "succinate dehydrogenase (ubiquinone) activity" evidence=ISS] [GO:0020037 "heme binding" evidence=IEA] [GO:0016021 "integral to membrane" evidence=IEA] [GO:0005743 "mitochondrial inner membran…
contig00586	5	3	2	811	No hit
contig00587	11	6	5	713	FB|FBgn0032833 - symbol:CG10664 species:7227 "Drosophila melanogaster" [GO:0004129 "cytochrome-c oxidase activity" evidence=ISS] [GO:0005739 "mitochondrion" evidence=ISS] [GO:0005751 "mitochondrial respiratory chain complex IV" evidence=ISS] [GO:0006123 "mitochondrial electron transport, cytochrome c to oxygen" evidence=ISS] [GO:0005811 "lipid particle" evidence=IDA] InterPro:IPR004203 Pfam:PF029…
contig00588	8	6	2	597	No hit
contig00589	14	6	8	1053	FB|FBgn0038376 - symbol:Hmt-1 "Heavy metal tolerance factor 1" species:7227 "Drosophila melanogaster" [GO:0042626 "ATPase activity, coupled to transmembrane movement of substances" evidence=ISS] [GO:0043190 "ATP-binding cassette (ABC) transporter complex" evidence=ISS] [GO:0005215 "transporter activity" evidence=ISS] [GO:0015886 "heme transport" evidence=ISS] [GO:0005743 "mitochondrial inner memb…
contig00590	47	16	31	2242	No hit
contig00591	29	14	15	1604	No hit
contig00592	9	8	1	521	No hit
contig00594	74	38	36	541	FB|FBgn0010412 - symbol:RpS19a "Ribosomal protein S19a" species:7227 "Drosophila melanogaster" [GO:0022627 "cytosolic small ribosomal subunit" evidence=ISS;NAS] [GO:0006412 "translation" evidence=ISS;NAS] [GO:0003735 "structural constituent of ribosome" evidence=ISS;NAS] [GO:0005840 "ribosome" evidence=NAS] [GO:0005811 "lipid particle" evidence=IDA] [GO:0032183 "SUMO binding" evidence=IPI] InterP…
contig00595	7	4	3	835	FB|FBgn0038037 - symbol:Cyp9f2 "Cyp9f2" species:7227 "Drosophila melanogaster" [GO:0005792 "microsome" evidence=NAS] [GO:0009055 "electron carrier activity" evidence=IEA;ISS;NAS] [GO:0016020 "membrane" evidence=NAS] [GO:0055114 "oxidation reduction" evidence=IEA] [GO:0020037 "heme binding" evidence=IEA] [GO:0004497 "monooxygenase activity" evidence=IEA] InterPro:IPR001128 InterPro:IPR002401 Pfam:…
contig00596	119	69	50	3006	FB|FBgn0003149 - symbol:Prm "Paramyosin" species:7227 "Drosophila melanogaster" [GO:0008307 "structural constituent of muscle" evidence=ISS;NAS] [GO:0003774 "motor activity" evidence=IEA;NAS] [GO:0007498 "mesoderm development" evidence=IEP] [GO:0005863 "striated muscle thick filament" evidence=NAS] [GO:0016459 "myosin complex" evidence=IEA] [GO:0030239 "myofibril assembly" evidence=IMP] InterPro:…
contig00597	3	1	2	508	No hit
contig00598	42	18	24	867	FB|FBgn0011296 - symbol:l(2)efl "lethal (2) essential for life" species:7227 "Drosophila melanogaster" [GO:0009790 "embryonic development" evidence=NAS] [GO:0009408 "response to heat" evidence=IEA;NAS] InterPro:IPR001436 PRINTS:PR00299 Pfam:PF00011 InterPro:IPR002068 EMBL:AE013599 GO:GO:0007275 GO:GO:0042802 GO:GO:0009408 InterPro:IPR008978 SUPFAM:SSF49764 PROSITE:PS01031 eggNOG:inNOG09664 OMA:QI…
contig00599	31	15	16	1441	No hit
contig00600	264	139	125	1802	WB|WBGene00000831 - symbol:ctl-2 species:6239 "Caenorhabditis elegans" [GO:0004096 "catalase activity" evidence=IEA;IMP;IDA] [GO:0006979 "response to oxidative stress" evidence=IEA] [GO:0055114 "oxidation reduction" evidence=IEA] [GO:0005506 "iron ion binding" evidence=IEA] [GO:0020037 "heme binding" evidence=IEA] [GO:0008340 "determination of adult lifespan" evidence=IMP] [GO:0007031 "peroxisome…
contig00601	20	15	5	1794	No hit
contig00602	7	2	5	655	No hit
contig00603	126	64	62	3991	FB|FBgn0004551 - symbol:Ca-P60A "Calcium ATPase at 60A" species:7227 "Drosophila melanogaster" [GO:0005388 "calcium-transporting ATPase activity" evidence=ISS;NAS] [GO:0005783 "endoplasmic reticulum" evidence=ISS;IDA] [GO:0016529 "sarcoplasmic reticulum" evidence=NAS] [GO:0016021 "integral to membrane" evidence=IEA;NAS] [GO:0006816 "calcium ion transport" evidence=IEA;NAS] [GO:0005789 "endoplasmi…
contig00604	7	4	3	969	FB|FBgn0051522 - symbol:CG31522 species:7227 "Drosophila melanogaster" [GO:0006633 "fatty acid biosynthetic process" evidence=ISS] [GO:0000038 "very-long-chain fatty acid metabolic process" evidence=ISS] [GO:0016021 "integral to membrane" evidence=IEA] InterPro:IPR002076 Pfam:PF01151 EMBL:AE014297 GO:GO:0016021 PANTHER:PTHR11157 OMA:FHALLNT UniGene:Dm.20885 Ensembl:FBtr0078939 Ensembl:FBtr0078940…
contig00605	5	4	1	528	FB|FBgn0261015 - symbol:Pif1A species:7227 "Drosophila melanogaster" [GO:0006355 "regulation of transcription, DNA-dependent" evidence=IEA] [GO:0003700 "transcription factor activity" evidence=IEA] [GO:0043565 "sequence-specific DNA binding" evidence=IEA] InterPro:IPR004827 SMART:SM00338 EMBL:AE014297 GO:GO:0043565 GO:GO:0003700 GO:GO:0006355 RefSeq:NP_001027157.1 UniGene:Dm.7893 IntAct:Q86BA7 ST…
contig00606	10	5	5	588	No hit
contig00607	47	11	36	953	FB|FBgn0038037 - symbol:Cyp9f2 "Cyp9f2" species:7227 "Drosophila melanogaster" [GO:0005792 "microsome" evidence=NAS] [GO:0009055 "electron carrier activity" evidence=IEA;ISS;NAS] [GO:0016020 "membrane" evidence=NAS] [GO:0055114 "oxidation reduction" evidence=IEA] [GO:0020037 "heme binding" evidence=IEA] [GO:0004497 "monooxygenase activity" evidence=IEA] InterPro:IPR001128 InterPro:IPR002401 Pfam:…
contig00609	44	6	38	1318	FB|FBgn0038037 - symbol:Cyp9f2 "Cyp9f2" species:7227 "Drosophila melanogaster" [GO:0005792 "microsome" evidence=NAS] [GO:0009055 "electron carrier activity" evidence=IEA;ISS;NAS] [GO:0016020 "membrane" evidence=NAS] [GO:0055114 "oxidation reduction" evidence=IEA] [GO:0020037 "heme binding" evidence=IEA] [GO:0004497 "monooxygenase activity" evidence=IEA] InterPro:IPR001128 InterPro:IPR002401 Pfam:…
contig00610	16	5	11	614	No hit
contig00611	111	43	68	832	FB|FBgn0024939 - symbol:RpL8 "Ribosomal protein L8" species:7227 "Drosophila melanogaster" [GO:0003735 "structural constituent of ribosome" evidence=ISS] [GO:0022625 "cytosolic large ribosomal subunit" evidence=ISS] [GO:0006412 "translation" evidence=ISS] [GO:0007052 "mitotic spindle organization" evidence=IMP] [GO:0000022 "mitotic spindle elongation" evidence=IMP] [GO:0032183 "SUMO binding" evid…
contig00612	21	10	11	536	FB|FBgn0030245 - symbol:CG1637 species:7227 "Drosophila melanogaster" [GO:0003993 "acid phosphatase activity" evidence=ISS] [GO:0046872 "metal ion binding" evidence=IEA] InterPro:IPR004843 InterPro:IPR008963 InterPro:IPR015914 Pfam:PF00149 EMBL:AE014298 GO:GO:0003993 GO:GO:0046872 Gene3D:G3DSA:2.60.40.380 SUPFAM:SSF49363 OMA:FTALNDS EMBL:BT024960 RefSeq:NP_727465.1 UniGene:Dm.12447 SMR:Q9VZ56 Int…
contig00613	2	2	0	315	FB|FBgn0033814 - symbol:CG4670 species:7227 "Drosophila melanogaster" [GO:0055114 "oxidation reduction" evidence=IEA] [GO:0045454 "cell redox homeostasis" evidence=IEA] [GO:0016971 "flavin-linked sulfhydryl oxidase activity" evidence=ISS] InterPro:IPR006863 InterPro:IPR013766 InterPro:IPR017905 InterPro:IPR017936 InterPro:IPR017937 Pfam:PF00085 Pfam:PF04777 PROSITE:PS00194 PROSITE:PS51324 PROSITE…
contig00614	145	73	72	1142	FB|FBgn0004117 - symbol:Tm2 "Tropomyosin 2" species:7227 "Drosophila melanogaster" [GO:0005862 "muscle thin filament tropomyosin" evidence=NAS] [GO:0003779 "actin binding" evidence=ISS] [GO:0007507 "heart development" evidence=IMP] GO:GO:0005515 EMBL:AE014297 GO:GO:0007507 InterPro:IPR000533 Pfam:PF00261 PRINTS:PR00194 PROSITE:PS00326 EMBL:K02622 EMBL:K02623 EMBL:K03277 EMBL:AY071087 EMBL:BT02928…
contig00615	9	5	4	929	MGI|MGI:1917028 - symbol:1600021P15Rik "RIKEN cDNA 1600021P15 gene" species:10090 "Mus musculus" [GO:0005575 "cellular_component" evidence=ND] [GO:0003674 "molecular_function" evidence=ND] [GO:0008150 "biological_process" evidence=ND] MGI:MGI:1917028 InterPro:IPR020950 Pfam:PF03281 EMBL:AK079722 EMBL:BC085092 IPI:IPI00762238 UniGene:Mm.155887 PhosphoSite:Q8C525 PRIDE:Q8C525 Ensembl:ENSMUST0000005…
contig00616	32	12	20	1537	FB|FBgn0086133 - symbol:kdn "knockdown" species:7227 "Drosophila melanogaster" [GO:0006099 "tricarboxylic acid cycle" evidence=ISS] [GO:0005759 "mitochondrial matrix" evidence=ISS] [GO:0004108 "citrate (Si)-synthase activity" evidence=ISS] [GO:0044262 "cellular carbohydrate metabolic process" evidence=IEA] InterPro:IPR002020 InterPro:IPR010109 InterPro:IPR016141 InterPro:IPR016142 InterPro:IPR019…
contig00617	64	37	27	2978	FB|FBgn0031637 - symbol:CG2950 species:7227 "Drosophila melanogaster" [GO:0003723 "RNA binding" evidence=IEA] InterPro:IPR004087 InterPro:IPR004088 InterPro:IPR016024 InterPro:IPR018111 Pfam:PF00013 PROSITE:PS50084 SMART:SM00322 GO:GO:0005515 SUPFAM:SSF48371 EMBL:AE014134 GO:GO:0003723 Ensembl:FBtr0077409 Ensembl:FBtr0077410 Ensembl:FBtr0077411 FlyBase:FBgn0031637 EMBL:BT003302 RefSeq:NP_608866.1…
contig00618	13	9	4	1026	FB|FBgn0013771 - symbol:Cyp6a9 "Cytochrome P450-6a9" species:7227 "Drosophila melanogaster" [GO:0009055 "electron carrier activity" evidence=ISS;NAS] [GO:0005792 "microsome" evidence=NAS] [GO:0016020 "membrane" evidence=NAS] [GO:0017143 "insecticide metabolic process" evidence=NAS] [GO:0004497 "monooxygenase activity" evidence=IEA] [GO:0020037 "heme binding" evidence=IEA] [GO:0055114 "oxidation r…
contig00619	15	11	4	683	No hit
contig00620	3	0	3	521	No hit
contig00621	134	66	68	1230	FB|FBgn0047135 - symbol:CG32276 species:7227 "Drosophila melanogaster" [GO:0006464 "protein modification process" evidence=ISS] [GO:0005783 "endoplasmic reticulum" evidence=ISS] [GO:0005840 "ribosome" evidence=ISS] EMBL:AE014296 InterPro:IPR010580 PANTHER:PTHR15601 Pfam:PF06624 OMA:VCGSAVF EMBL:AY071239 RefSeq:NP_728830.1 RefSeq:NP_728831.1 UniGene:Dm.6035 PRIDE:Q8SYY6 Ensembl:FBtr0073106 Ensembl…
contig00622	12	0	12	544	FB|FBgn0039475 - symbol:CG6277 species:7227 "Drosophila melanogaster" [GO:0004806 "triglyceride lipase activity" evidence=ISS] [GO:0006629 "lipid metabolic process" evidence=IEA] [GO:0008970 "phospholipase A1 activity" evidence=IEA] InterPro:IPR000734 InterPro:IPR002334 PRINTS:PR00821 PRINTS:PR00825 GO:GO:0005515 EMBL:AE014297 GO:GO:0004806 GO:GO:0006629 InterPro:IPR013818 PANTHER:PTHR11610 Pfam:…
contig00623	28	23	5	1351	No hit
contig00624	7	6	1	684	FB|FBgn0015570 - symbol:alpha-Est2 "alpha-Esterase-2" species:7227 "Drosophila melanogaster" [GO:0004091 "carboxylesterase activity" evidence=ISS;NAS] [GO:0005811 "lipid particle" evidence=IDA] InterPro:IPR002018 Pfam:PF00135 EMBL:AE014297 GO:GO:0004104 PANTHER:PTHR11559 HSSP:P37967 OrthoDB:EOG9TMR7D Ensembl:FBtr0081540 FlyBase:FBgn0015570 EMBL:AY051497 RefSeq:NP_524268.3 SMR:Q961N0 STRING:Q961N0…
contig00625	6	3	3	743	No hit
contig00626	6	0	6	1001	FB|FBgn0003308 - symbol:ry "rosy" species:7227 "Drosophila melanogaster" [GO:0048072 "compound eye pigmentation" evidence=TAS] [GO:0004854 "xanthine dehydrogenase activity" evidence=IEA;NAS;TAS] [GO:0005777 "peroxisome" evidence=NAS] [GO:0050660 "FAD binding" evidence=IEA] [GO:0009055 "electron carrier activity" evidence=IEA] [GO:0051536 "iron-sulfur cluster binding" evidence=IEA] [GO:0055114 "ox…
contig00627	57	25	32	1775	FB|FBgn0033304 - symbol:Cyp6a13 "Cyp6a13" species:7227 "Drosophila melanogaster" [GO:0005792 "microsome" evidence=NAS] [GO:0009055 "electron carrier activity" evidence=IEA;ISS;NAS] [GO:0016020 "membrane" evidence=NAS] [GO:0055114 "oxidation reduction" evidence=IEA] [GO:0020037 "heme binding" evidence=IEA] [GO:0004497 "monooxygenase activity" evidence=IEA] InterPro:IPR001128 InterPro:IPR002401 Pfa…
contig00628	15	13	2	1526	FB|FBgn0050035 - symbol:CG30035 species:7227 "Drosophila melanogaster" [GO:0008643 "carbohydrate transport" evidence=ISS] [GO:0016021 "integral to membrane" evidence=ISS] [GO:0005355 "glucose transmembrane transporter activity" evidence=ISS] [GO:0055085 "transmembrane transport" evidence=IEA] InterPro:IPR003663 InterPro:IPR005829 PRINTS:PR00171 PROSITE:PS00216 PROSITE:PS00217 EMBL:AE013599 GO:GO:…
contig00629	3	3	0	500	FB|FBgn0031975 - symbol:Tg "Transglutaminase" species:7227 "Drosophila melanogaster" [GO:0003810 "protein-glutamine gamma-glutamyltransferase activity" evidence=ISS] [GO:0018149 "peptide cross-linking" evidence=IEA] [GO:0042381 "hemolymph coagulation" evidence=IMP] InterPro:IPR001102 InterPro:IPR008958 Pfam:PF00868 Pfam:PF00927 Pfam:PF01841 InterPro:IPR008957 EMBL:AE014134 InterPro:IPR013783 Gene…
contig00630	71	44	27	1360	FB|FBgn0031037 - symbol:CG14207 species:7227 "Drosophila melanogaster" [GO:0009408 "response to heat" evidence=IEA] InterPro:IPR001436 PRINTS:PR00299 Pfam:PF00011 InterPro:IPR002068 EMBL:AE014298 GO:GO:0009408 InterPro:IPR008978 SUPFAM:SSF49764 PROSITE:PS01031 OMA:ERFDSEM EMBL:BT088758 EMBL:BT088760 RefSeq:NP_728275.1 UniGene:Dm.3602 SMR:Q8IQW5 STRING:Q8IQW5 PRIDE:Q8IQW5 Ensembl:FBtr0074733 Ensem…
contig00631	9	2	7	274	No hit
contig00632	7	4	3	508	No hit
contig00633	30	11	19	1129	ZFIN|ZDB-GENE-041114-173 - symbol:creg2 "cellular repressor of E1A-stimulated genes 2" species:7955 "Danio rerio" [GO:0003674 "molecular_function" evidence=ND] [GO:0005575 "cellular_component" evidence=ND] ZFIN:ZDB-GENE-041114-173 InterPro:IPR014631 InterPro:IPR009002 PIRSF:PIRSF036911 SUPFAM:SSF50475 HOVERGEN:HBG051116 EMBL:BC085654 IPI:IPI00511286 RefSeq:NP_001007306.1 UniGene:Dr.85266 SMR:Q5U3…
contig00634	5	0	5	520	No hit
contig00635	6	3	3	903	No hit
contig00636	11	8	3	1195	ZFIN|ZDB-GENE-051127-13 - symbol:zgc:123292 "zgc:123292" species:7955 "Danio rerio" [GO:0005525 "GTP binding" evidence=IEA] [GO:0005874 "microtubule" evidence=IEA] [GO:0007018 "microtubule-based movement" evidence=IEA] [GO:0051258 "protein polymerization" evidence=IEA] [GO:0043234 "protein complex" evidence=IEA] [GO:0005198 "structural molecule activity" evidence=IEA] [GO:0007017 "microtubule-bas…
contig00637	4	0	4	586	No hit
contig00638	2	1	1	337	DICTYBASE|DDB_G0294236 - symbol:DDB_G0294236 "Polyprotein." species:44689 "Dictyostelium discoideum" [GO:0004519 "endonuclease activity" evidence=IEA] [GO:0003676 "nucleic acid binding" evidence=IEA] [GO:0003677 "DNA binding" evidence=IEA] [GO:0003723 "RNA binding" evidence=IEA] [GO:0003964 "RNA-directed DNA polymerase activity" evidence=IEA] [GO:0006278 "RNA-dependent DNA replication" evidence=I…
contig00639	7	4	3	699	No hit
contig00640	47	21	26	1355	RGD|1560896 - symbol:RGD1560896 "similar to solute carrier family 25, member 5" species:10116 "Rattus norvegicus" [GO:0005215 "transporter activity" evidence=IEA] [GO:0005488 "binding" evidence=IEA] [GO:0005743 "mitochondrial inner membrane" evidence=IEA] [GO:0016020 "membrane" evidence=IEA] [GO:0055085 "transmembrane transport" evidence=IEA] GenBank:XM_001054209.1 Ncbi:XP_001054209
contig00641	8	1	7	801	ZFIN|ZDB-GENE-030131-925 - symbol:ddx5 "DEAD (Asp-Glu-Ala-Asp) box polypeptide 5" species:7955 "Danio rerio" [GO:0003676 "nucleic acid binding" evidence=IEA] [GO:0005524 "ATP binding" evidence=IEA] [GO:0004386 "helicase activity" evidence=IEA] [GO:0008026 "ATP-dependent helicase activity" evidence=IEA] [GO:0000166 "nucleotide binding" evidence=IEA] [GO:0016787 "hydrolase activity" evidence=IEA] I…
contig00642	4	1	3	685	WB|WBGene00013600 - symbol:Y87G2A.12 species:6239 "Caenorhabditis elegans" [GO:0019915 "lipid storage" evidence=IMP] [GO:0008340 "determination of adult lifespan" evidence=IMP] GO:GO:0008340 GO:GO:0019915 EMBL:AL110500 PIR:T27473 RefSeq:NP_493384.1 UniGene:Cel.16264 Ensembl:Y87G2A.12 GeneID:190779 KEGG:cel:Y87G2A.12 NMPDR:fig|6239.3.peg.3566 UCSC:Y87G2A.12 CTD:190779 WormBase:WBGene00013600 WormP…
contig00643	3	3	0	494	FB|FBgn0037138 - symbol:CG7145 species:7227 "Drosophila melanogaster" [GO:0003842 "1-pyrroline-5-carboxylate dehydrogenase activity" evidence=ISS] [GO:0005759 "mitochondrial matrix" evidence=ISS] [GO:0006560 "proline metabolic process" evidence=ISS] [GO:0055114 "oxidation reduction" evidence=IEA] [GO:0006561 "proline biosynthetic process" evidence=IEA] InterPro:IPR005931 InterPro:IPR015590 InterP…
contig00644	4	2	2	574	No hit
contig00645	22	7	15	918	No hit
contig00646	9	3	6	601	No hit
contig00647	26	9	17	1546	RGD|620674 - symbol:Taldo1 "transaldolase 1" species:10116 "Rattus norvegicus" [GO:0003674 "molecular_function" evidence=ND] [GO:0004801 "transaldolase activity" evidence=ISO;IDA] [GO:0005515 "protein binding" evidence=IEA;ISO] [GO:0005529 "sugar binding" evidence=IDA] [GO:0005575 "cellular_component" evidence=ND] [GO:0005625 "soluble fraction" evidence=IDA] [GO:0005737 "cytoplasm" evidence=IEA] …
contig00648	14	4	10	1401	ZFIN|ZDB-GENE-040723-3 - symbol:oxct1a "3-oxoacid CoA transferase 1a" species:7955 "Danio rerio" [GO:0008152 "metabolic process" evidence=IEA] [GO:0046952 "ketone body catabolic process" evidence=IEA] [GO:0008410 "CoA-transferase activity" evidence=IEA] [GO:0005739 "mitochondrion" evidence=IEA] [GO:0016740 "transferase activity" evidence=IEA] InterPro:IPR004163 InterPro:IPR004164 InterPro:IPR0041…
contig00649	40	25	15	2070	RGD|621557 - symbol:Sdha "succinate dehydrogenase complex, subunit A, flavoprotein (Fp)" species:10116 "Rattus norvegicus" [GO:0003674 "molecular_function" evidence=ND] [GO:0005515 "protein binding" evidence=ISO] [GO:0005575 "cellular_component" evidence=ND] [GO:0005739 "mitochondrion" evidence=IEA;ISO] [GO:0005743 "mitochondrial inner membrane" evidence=ISO;ISS;IDA] [GO:0006099 "tricarboxylic ac…
contig00650	5	2	3	826	No hit
contig00651	10	5	5	883	No hit
contig00652	23	10	13	961	ZFIN|ZDB-GENE-040426-2060 - symbol:uqcrfs1 "ubiquinol-cytochrome c reductase, Rieske iron-sulfur polypeptide 1" species:7955 "Danio rerio" [GO:0008121 "ubiquinol-cytochrome-c reductase activity" evidence=IEA] [GO:0016020 "membrane" evidence=IEA] [GO:0051537 "2 iron, 2 sulfur cluster binding" evidence=IEA] [GO:0055114 "oxidation reduction" evidence=IEA] [GO:0016491 "oxidoreductase activity" eviden…
contig00653	3	2	1	538	No hit
contig00654	3	3	0	522	FB|FBgn0030251 - symbol:CG2145 species:7227 "Drosophila melanogaster" [GO:0008236 "serine-type peptidase activity" evidence=ISS] GO:GO:0005515 EMBL:AE014298 Ensembl:FBtr0073387 FlyBase:FBgn0030251 InterPro:IPR018998 Pfam:PF09412 RefSeq:NP_572668.1 UniGene:Dm.126 SMR:Q9VZ49 IntAct:Q9VZ49 PRIDE:Q9VZ49 GeneID:32027 KEGG:dme:Dmel_CG2145 NMPDR:fig|7227.3.peg.17335 UCSC:CG2145-RA InParanoid:Q9VZ49 OMA:…
contig00655	4	3	1	521	ZFIN|ZDB-GENE-040426-1079 - symbol:ostc "oligosaccharyltransferase complex subunit" species:7955 "Danio rerio" [GO:0003674 "molecular_function" evidence=ND] [GO:0008150 "biological_process" evidence=ND] [GO:0016021 "integral to membrane" evidence=IEA] [GO:0016020 "membrane" evidence=IEA] Pfam:PF04756 ZFIN:ZDB-GENE-040426-1079 GO:GO:0016021 InterPro:IPR021149 EMBL:BC049047 EMBL:BC071319 IPI:IPI008…
contig00656	122	59	63	923	FB|FBgn0014026 - symbol:RpL7A "Ribosomal protein L7A" species:7227 "Drosophila melanogaster" [GO:0022625 "cytosolic large ribosomal subunit" evidence=ISS;NAS] [GO:0003735 "structural constituent of ribosome" evidence=ISS;NAS] [GO:0006412 "translation" evidence=ISS;NAS] [GO:0005840 "ribosome" evidence=NAS] [GO:0042254 "ribosome biogenesis" evidence=IEA] [GO:0000022 "mitotic spindle elongation" evi…
contig00657	4	1	3	541	No hit
contig00658	3	1	2	536	No hit
contig00659	16	7	9	1113	No hit
contig00660	129	72	57	1571	FB|FBgn0003887 - symbol:betaTub56D "beta-Tubulin at 56D" species:7227 "Drosophila melanogaster" [GO:0005200 "structural constituent of cytoskeleton" evidence=IC;ISS] [GO:0007017 "microtubule-based process" evidence=ISS] [GO:0005525 "GTP binding" evidence=ISS] [GO:0045298 "tubulin complex" evidence=ISS] [GO:0016203 "muscle attachment" evidence=TAS] [GO:0005874 "microtubule" evidence=ISS;NAS;IDA] […
contig00661	65	41	24	2078	No hit
contig00662	6	5	1	429	No hit
contig00663	2	0	2	160	No hit
contig00664	10	7	3	393	No hit
contig00665	23	10	13	1527	FB|FBgn0012036 - symbol:Aldh "Aldehyde dehydrogenase" species:7227 "Drosophila melanogaster" [GO:0005737 "cytoplasm" evidence=IDA] [GO:0004029 "aldehyde dehydrogenase (NAD) activity" evidence=ISS;IDA] [GO:0005739 "mitochondrion" evidence=ISS;IDA] [GO:0006090 "pyruvate metabolic process" evidence=ISS] [GO:0005759 "mitochondrial matrix" evidence=ISS] [GO:0055114 "oxidation reduction" evidence=IEA] …
contig00666	19	10	9	1684	FB|FBgn0031545 - symbol:CG3213 species:7227 "Drosophila melanogaster" [GO:0003735 "structural constituent of ribosome" evidence=IEA] [GO:0006412 "translation" evidence=IEA] [GO:0005840 "ribosome" evidence=IEA] GO:GO:0005515 EMBL:AE014134 RefSeq:NP_608787.1 IntAct:Q9VQS0 STRING:Q9VQS0 PRIDE:Q9VQS0 Ensembl:FBtr0077561 GeneID:33574 KEGG:dme:Dmel_CG3213 NMPDR:fig|7227.3.peg.605 UCSC:CG3213-RA FlyBase…
contig00667	13	8	5	301	No hit
contig00668	8	6	2	584	No hit
contig00669	3	2	1	495	No hit
contig00670	6	2	4	567	ZFIN|ZDB-GENE-040426-2793 - symbol:derl1 "Der1-like domain family, member 1" species:7955 "Danio rerio" [GO:0003674 "molecular_function" evidence=ND] [GO:0008150 "biological_process" evidence=ND] [GO:0005575 "cellular_component" evidence=ND] Pfam:PF04511 ZFIN:ZDB-GENE-040426-2793 InterPro:IPR007599 PANTHER:PTHR11009 HOGENOM:HBG435574 HOVERGEN:HBG105143 EMBL:BC045413 IPI:IPI00630054 RefSeq:NP_9986…
contig00671	37	21	16	953	FB|FBgn0028985 - symbol:Spn4 "Serine protease inhibitor 4" species:7227 "Drosophila melanogaster" [GO:0004867 "serine-type endopeptidase inhibitor activity" evidence=ISS;IDA;NAS] [GO:0010951 "negative regulation of endopeptidase activity" evidence=IDA] [GO:0060570 "negative regulation of peptide hormone processing" evidence=IMP] [GO:0010955 "negative regulation of protein maturation by peptide bo…
contig00672	17	5	12	1040	FB|FBgn0038986 - symbol:CG5278 species:7227 "Drosophila melanogaster" [GO:0016021 "integral to membrane" evidence=IEA] InterPro:IPR002076 Pfam:PF01151 PROSITE:PS01188 GO:GO:0005515 EMBL:AE014297 GO:GO:0016021 PANTHER:PTHR11157 OrthoDB:EOG98GW91 RefSeq:NP_651063.1 UniGene:Dm.16602 IntAct:Q9VCY6 PRIDE:Q9VCY6 Ensembl:FBtr0084281 GeneID:42658 KEGG:dme:Dmel_CG5278 NMPDR:fig|7227.3.peg.14096 UCSC:CG527…
contig00673	14	11	3	524	No hit
contig00674	70	33	37	625	FB|FBgn0000150 - symbol:awd "abnormal wing discs" species:7227 "Drosophila melanogaster" [GO:0007067 "mitosis" evidence=IMP] [GO:0004550 "nucleoside diphosphate kinase activity" evidence=ISS;NAS;IMP;IDA] [GO:0007017 "microtubule-based process" evidence=IMP] [GO:0006165 "nucleoside diphosphate phosphorylation" evidence=ISS;IMP] [GO:0008017 "microtubule binding" evidence=IDA] [GO:0005874 "microtubu…
contig00675	3	1	2	530	No hit
contig00676	6	0	6	599	FB|FBgn0033887 - symbol:CG6704 species:7227 "Drosophila melanogaster" [GO:0017051 "retinol dehydratase activity" evidence=ISS] [GO:0008146 "sulfotransferase activity" evidence=ISS] EMBL:AE013599 GO:GO:0016740 RefSeq:NP_610918.1 UniGene:Dm.16085 SMR:A1Z9J8 STRING:A1Z9J8 PRIDE:A1Z9J8 Ensembl:FBtr0087609 GeneID:36548 KEGG:dme:Dmel_CG6704 NMPDR:fig|7227.3.peg.5149 UCSC:CG6704-RA FlyBase:FBgn0033887 e…
contig00677	14	11	3	1046	No hit
contig00678	78	40	38	477	No hit
contig00679	4	0	4	556	No hit
contig00680	6	4	2	628	FB|FBgn0015790 - symbol:Rab11 "Rab-protein 11" species:7227 "Drosophila melanogaster" [GO:0003924 "GTPase activity" evidence=ISS;NAS] [GO:0048477 "oogenesis" evidence=IMP] [GO:0005525 "GTP binding" evidence=IEA;NAS] [GO:0007317 "regulation of pole plasm oskar mRNA localization" evidence=IMP] [GO:0008103 "oocyte microtubule cytoskeleton polarization" evidence=IMP] [GO:0006897 "endocytosis" evidenc…
contig00681	6	2	4	757	FB|FBgn0031054 - symbol:CG14216 species:7227 "Drosophila melanogaster" [GO:0005634 "nucleus" evidence=IEA] [GO:0004721 "phosphoprotein phosphatase activity" evidence=IEA] [GO:0006397 "mRNA processing" evidence=IEA] InterPro:IPR006811 Pfam:PF04722 GO:GO:0005634 EMBL:AE014298 GO:GO:0006397 GO:GO:0004721 PANTHER:PTHR20383 OMA:LDNDIDE EMBL:AY060426 RefSeq:NP_608342.1 UniGene:Dm.3992 PDB:3FDF PDB:3FMV…
contig00682	8	2	6	351	MGI|MGI:1921341 - symbol:Npl "N-acetylneuraminate pyruvate lyase" species:10090 "Mus musculus" [GO:0005737 "cytoplasm" evidence=IEA] [GO:0016829 "lyase activity" evidence=IEA] [GO:0005975 "carbohydrate metabolic process" evidence=IEA] [GO:0003824 "catalytic activity" evidence=IEA] [GO:0008152 "metabolic process" evidence=IEA] [GO:0005575 "cellular_component" evidence=ND] [GO:0008150 "biological_p…
contig00683	21	11	10	1904	FB|FBgn0037245 - symbol:growl "growl" species:7227 "Drosophila melanogaster" [GO:0009396 "folic acid and derivative biosynthetic process" evidence=IEA] [GO:0005524 "ATP binding" evidence=IEA] [GO:0030272 "5-formyltetrahydrofolate cyclo-ligase activity" evidence=IEA] [GO:0007310 "oocyte dorsal/ventral axis specification" evidence=IGI;IMP] [GO:0003723 "RNA binding" evidence=NAS] InterPro:IPR002698 …
contig00684	36	16	20	1219	FB|FBgn0004868 - symbol:Gdi "GDP dissociation inhibitor" species:7227 "Drosophila melanogaster" [GO:0005092 "GDP-dissociation inhibitor activity" evidence=ISS;NAS;IDA] [GO:0016192 "vesicle-mediated transport" evidence=NAS] [GO:0008021 "synaptic vesicle" evidence=NAS] [GO:0007269 "neurotransmitter secretion" evidence=NAS] [GO:0043087 "regulation of GTPase activity" evidence=IEA] [GO:0015031 "prote…
contig00685	8	4	4	515	No hit
contig00686	5	4	1	540	FB|FBgn0013591 - symbol:Mi-2 "Mi-2" species:7227 "Drosophila melanogaster" [GO:0016887 "ATPase activity" evidence=IDA;NAS] [GO:0005634 "nucleus" evidence=ISS;NAS] [GO:0016564 "transcription repressor activity" evidence=IGI] [GO:0004003 "ATP-dependent DNA helicase activity" evidence=ISS] [GO:0004386 "helicase activity" evidence=ISS] [GO:0016581 "NuRD complex" evidence=ISS;TAS] [GO:0003682 "chromat…
contig00687	37	18	19	1761	No hit
contig00688	5	3	2	687	No hit
contig00689	14	6	8	1127	FB|FBgn0034063 - symbol:CG8389 species:7227 "Drosophila melanogaster" [GO:0015355 "secondary active monocarboxylate transmembrane transporter activity" evidence=ISS] [GO:0055085 "transmembrane transport" evidence=IEA] InterPro:IPR011701 Pfam:PF07690 EMBL:AE013599 GO:GO:0055085 InterPro:IPR016196 SUPFAM:SSF103473 RefSeq:NP_611076.2 RefSeq:NP_725515.1 UniGene:Dm.4226 SMR:Q0E960 PRIDE:Q0E960 Ensembl…
contig00690	4	3	1	553	ZFIN|ZDB-GENE-040426-1784 - symbol:zgc:73380 "zgc:73380" species:7955 "Danio rerio" [GO:0005575 "cellular_component" evidence=ND] [GO:0003674 "molecular_function" evidence=ND] [GO:0008150 "biological_process" evidence=ND] ZFIN:ZDB-GENE-040426-1784 InterPro:IPR007714 PANTHER:PTHR12458 Pfam:PF05018 EMBL:BC059688 IPI:IPI00489010 RefSeq:NP_957105.1 UniGene:Dr.82615 STRING:Q6PBJ2 Ensembl:ENSDART000000…
contig00691	3	2	1	514	FB|FBgn0250789 - symbol:alpha-Spec "alpha Spectrin" species:7227 "Drosophila melanogaster" [GO:0002168 "instar larval development" evidence=NAS] [GO:0007308 "oocyte construction" evidence=IMP] [GO:0045169 "fusome" evidence=IDA] [GO:0030727 "germarium-derived female germ-line cyst formation" evidence=IMP] [GO:0007294 "germarium-derived oocyte fate determination" evidence=IMP;TAS] [GO:0045170 "spec…
contig00692	21	10	11	1923	FB|FBgn0027572 - symbol:CG5009 species:7227 "Drosophila melanogaster" [GO:0016401 "palmitoyl-CoA oxidase activity" evidence=ISS] [GO:0005777 "peroxisome" evidence=IEA] [GO:0050660 "FAD binding" evidence=IEA] [GO:0055114 "oxidation reduction" evidence=IEA] [GO:0003995 "acyl-CoA dehydrogenase activity" evidence=IEA] [GO:0006635 "fatty acid beta-oxidation" evidence=IEA] InterPro:IPR002655 InterPro:I…
contig00693	3	2	1	459	No hit
contig00694	39	33	6	1749	No hit
contig00695	7	5	2	555	No hit
contig00696	3	2	1	511	FB|FBgn0037760 - symbol:CG9461 species:7227 "Drosophila melanogaster" [GO:0004842 "ubiquitin-protein ligase activity" evidence=IEA] [GO:0008270 "zinc ion binding" evidence=IEA] InterPro:IPR003126 Pfam:PF02207 PROSITE:PS51157 Pfam:PF00646 INTERPRO:IPR001810 EMBL:AE014297 GO:GO:0008270 SMART:SM00256 PROSITE:PS50181 InterPro:IPR006626 InterPro:IPR011050 SMART:SM00710 SUPFAM:SSF51126 GO:GO:0004842 In…
contig00697	4	0	4	474	No hit
contig00698	8	6	2	561	No hit
contig00700	14	6	8	568	FB|FBgn0045866 - symbol:bai "baiser" species:7227 "Drosophila melanogaster" [GO:0005795 "Golgi stack" evidence=ISS] [GO:0016192 "vesicle-mediated transport" evidence=ISS] [GO:0016021 "integral to membrane" evidence=IEA] [GO:0007311 "maternal specification of dorsal/ventral axis, oocyte, germ-line encoded" evidence=IMP] InterPro:IPR000348 Pfam:PF01105 EMBL:AE014297 GO:GO:0016021 GO:GO:0006810 GO:G…
contig00701	47	17	30	564	No hit
contig00702	7	0	7	528	FB|FBgn0036927 - symbol:CG7433 species:7227 "Drosophila melanogaster" [GO:0003867 "4-aminobutyrate transaminase activity" evidence=ISS] [GO:0005739 "mitochondrion" evidence=ISS] [GO:0006520 "cellular amino acid metabolic process" evidence=ISS] [GO:0005759 "mitochondrial matrix" evidence=ISS] [GO:0009448 "gamma-aminobutyric acid metabolic process" evidence=IEA] [GO:0030170 "pyridoxal phosphate bin…
contig00703	4	2	2	585	No hit
contig00704	2	1	1	561	No hit
contig00705	4	0	4	516	No hit
contig00706	11	2	9	742	FB|FBgn0034276 - symbol:CG6385 species:7227 "Drosophila melanogaster" [GO:0008480 "sarcosine dehydrogenase activity" evidence=ISS] [GO:0005737 "cytoplasm" evidence=IEA] [GO:0004047 "aminomethyltransferase activity" evidence=IEA] [GO:0006546 "glycine catabolic process" evidence=IEA] InterPro:IPR006076 InterPro:IPR006222 Pfam:PF01266 Pfam:PF01571 GO:GO:0005737 GO:GO:0016491 GO:GO:0004047 GO:GO:0006…
contig00707	6	3	3	428	No hit
contig00708	7	3	4	890	No hit
contig00709	5	4	1	502	FB|FBgn0030051 - symbol:spirit "Serine Protease Immune Response Integrator" species:7227 "Drosophila melanogaster" [GO:0004252 "serine-type endopeptidase activity" evidence=IEA;NAS] [GO:0006508 "proteolysis" evidence=IEA;NAS] [GO:0050829 "defense response to Gram-negative bacterium" evidence=IMP] [GO:0045752 "positive regulation of Toll signaling pathway" evidence=IMP] [GO:0050830 "defense respon…
contig00710	24	17	7	1531	FB|FBgn0250814 - symbol:CG4169 species:7227 "Drosophila melanogaster" [GO:0005750 "mitochondrial respiratory chain complex III" evidence=ISS;NAS] [GO:0008121 "ubiquinol-cytochrome-c reductase activity" evidence=ISS;NAS] [GO:0006122 "mitochondrial electron transport, ubiquinol to cytochrome c" evidence=ISS] [GO:0006508 "proteolysis" evidence=IEA] [GO:0004222 "metalloendopeptidase activity" evidenc…
contig00711	4	2	2	181	No hit
contig00712	12	2	10	195	No hit
contig00713	10	8	2	804	ZFIN|ZDB-GENE-050913-88 - symbol:zgc:114065 "zgc:114065" species:7955 "Danio rerio" [GO:0008017 "microtubule binding" evidence=IEA] [GO:0005575 "cellular_component" evidence=ND] [GO:0008150 "biological_process" evidence=ND] InterPro:IPR004953 Pfam:PF03271 PROSITE:PS51230 Pfam:PF00307 ZFIN:ZDB-GENE-050913-88 InterPro:IPR016146 InterPro:IPR001715 Gene3D:G3DSA:1.10.418.10 SUPFAM:SSF47576 GO:GO:00080…
contig00714	54	29	25	529	No hit
contig00715	9	7	2	786	FB|FBgn0034553 - symbol:CG9993 species:7227 "Drosophila melanogaster" [GO:0016207 "4-coumarate-CoA ligase activity" evidence=ISS] [GO:0008152 "metabolic process" evidence=IEA] InterPro:IPR000873 Pfam:PF00501 EMBL:AE013599 GO:GO:0005515 GO:GO:0016207 HSSP:P08659 GO:GO:0008152 Ensembl:FBtr0071560 FlyBase:FBgn0034553 OrthoDB:EOG9VDQ5Z RefSeq:NP_611518.1 UniGene:Dm.13257 SMR:Q9W2R1 IntAct:Q9W2R1 PRID…
contig00716	16	5	11	991	ZFIN|ZDB-GENE-050417-92 - symbol:zgc:110256 "zgc:110256" species:7955 "Danio rerio" [GO:0003674 "molecular_function" evidence=ND] [GO:0016020 "membrane" evidence=IEA] [GO:0016021 "integral to membrane" evidence=IEA] ZFIN:ZDB-GENE-050417-92 GO:GO:0016021 EMBL:BC092829 IPI:IPI00570108 RefSeq:NP_001017620.1 UniGene:Dr.76561 PRIDE:Q568J8 Ensembl:ENSDART00000056790 GeneID:550283 KEGG:dre:550283 eggNOG…
contig00717	3	2	1	506	FB|FBgn0037434 - symbol:snRNP2 "snRNP2" species:7227 "Drosophila melanogaster" [GO:0030532 "small nuclear ribonucleoprotein complex" evidence=ISS] [GO:0005681 "spliceosomal complex" evidence=ISS] [GO:0000398 "nuclear mRNA splicing, via spliceosome" evidence=ISS] [GO:0007052 "mitotic spindle organization" evidence=IMP] InterPro:IPR001163 Pfam:PF01423 InterPro:IPR006649 GO:GO:0005515 EMBL:AE014297 …
contig00718	5	1	4	627	FB|FBgn0030361 - symbol:CG1492 species:7227 "Drosophila melanogaster" [GO:0003840 "gamma-glutamyltransferase activity" evidence=ISS] InterPro:IPR000101 Pfam:PF01019 PRINTS:PR01210 EMBL:AE014298 GO:GO:0008415 GO:GO:0003840 PANTHER:PTHR11686 eggNOG:meNOG06990 EMBL:AY071056 RefSeq:NP_572774.1 UniGene:Dm.19697 SMR:Q9VYR2 STRING:Q9VYR2 MEROPS:T03.010 Ensembl:FBtr0073579 GeneID:32164 KEGG:dme:Dmel_CG14…
contig00719	5	1	4	742	No hit
contig00720	9	7	2	864	WB|WBGene00011893 - symbol:T21C9.6 species:6239 "Caenorhabditis elegans" [GO:0005524 "ATP binding" evidence=IEA] [GO:0016301 "kinase activity" evidence=IEA] [GO:0016310 "phosphorylation" evidence=IEA] [GO:0016772 "transferase activity, transferring phosphorus-containing groups" evidence=IEA] [GO:0003824 "catalytic activity" evidence=IEA] [GO:0016021 "integral to membrane" evidence=IEA] InterPro:I…
contig00721	2	1	1	493	MGI|MGI:2385211 - symbol:Fam76a "family with sequence similarity 76, member A" species:10090 "Mus musculus" [GO:0005575 "cellular_component" evidence=ND] [GO:0003674 "molecular_function" evidence=ND] [GO:0008150 "biological_process" evidence=ND] MGI:MGI:2385211 EMBL:AK037828 EMBL:AK038831 EMBL:AK154575 EMBL:AL671190 EMBL:BC008163 IPI:IPI00262356 IPI:IPI00649569 RefSeq:NP_001157264.1 RefSeq:NP_663…
contig00722	29	22	7	551	No hit
contig00723	13	9	4	1805	FB|FBgn0034913 - symbol:usnp "ubisnap" species:7227 "Drosophila melanogaster" [GO:0007269 "neurotransmitter secretion" evidence=ISS] [GO:0005483 "soluble NSF attachment protein activity" evidence=ISS] [GO:0016192 "vesicle-mediated transport" evidence=ISS] [GO:0005484 "SNAP receptor activity" evidence=ISS] InterPro:IPR000727 EMBL:AE013599 GO:GO:0005515 GO:GO:0019717 PROSITE:PS50192 Pfam:PF05739 SM…
contig00724	13	7	6	1135	MGI|MGI:1349431 - symbol:Eif2s3x "eukaryotic translation initiation factor 2, subunit 3, structural gene X-linked" species:10090 "Mus musculus" [GO:0005525 "GTP binding" evidence=IEA] [GO:0003743 "translation initiation factor activity" evidence=IEA] [GO:0006412 "translation" evidence=IEA] [GO:0000166 "nucleotide binding" evidence=IEA] [GO:0003924 "GTPase activity" evidence=IEA] [GO:0003674 "mole…
contig00725	11	6	5	1238	FB|FBgn0044323 - symbol:Cka "Connector of kinase to AP-1" species:7227 "Drosophila melanogaster" [GO:0007254 "JNK cascade" evidence=NAS;TAS] [GO:0007391 "dorsal closure" evidence=IMP;NAS;TAS] [GO:0046330 "positive regulation of JNK cascade" evidence=IGI;IDA] [GO:0005515 "protein binding" evidence=IPI] [GO:0005634 "nucleus" evidence=IDA] [GO:0005737 "cytoplasm" evidence=IDA] [GO:0042051 "compound …
contig00726	50	23	27	911	FB|FBgn0004687 - symbol:Mlc-c "Myosin light chain cytoplasmic" species:7227 "Drosophila melanogaster" [GO:0016459 "myosin complex" evidence=ISS] [GO:0042623 "ATPase activity, coupled" evidence=ISS] [GO:0016461 "unconventional myosin complex" evidence=NAS] [GO:0005509 "calcium ion binding" evidence=IEA] [GO:0032036 "myosin heavy chain binding" evidence=IPI] [GO:0017022 "myosin binding" evidence=IP…
contig00727	45	26	19	338	No hit
contig00728	5	4	1	675	No hit
contig00729	24	14	10	1569	RGD|727838 - symbol:Ube2v2 "ubiquitin-conjugating enzyme E2 variant 2" species:10116 "Rattus norvegicus" [GO:0000729 "DNA double-strand break processing" evidence=ISO] [GO:0005515 "protein binding" evidence=ISO] [GO:0005634 "nucleus" evidence=ISO] [GO:0019787 "small conjugating protein ligase activity" evidence=IEA] [GO:0019941 "modification-dependent protein catabolic process" evidence=IEA] [GO:…
contig00730	162	102	60	2288	ZFIN|ZDB-GENE-020731-4 - symbol:oaz1 "ornithine decarboxylase antizyme 1" species:7955 "Danio rerio" [GO:0008073 "ornithine decarboxylase inhibitor activity" evidence=IEA] [GO:0004857 "enzyme inhibitor activity" evidence=IEA] InterPro:IPR002993 Pfam:PF02100 PROSITE:PS01337 ZFIN:ZDB-GENE-020731-4 GO:GO:0008073 EMBL:AB017117 IPI:IPI00511763 RefSeq:NP_919240.2 UniGene:Dr.74875 SMR:Q9YI98 Ensembl:ENS…
contig00731	4	2	2	553	No hit
contig00732	3	2	1	512	No hit
contig00733	32	16	16	2011	FB|FBgn0052549 - symbol:CG32549 species:7227 "Drosophila melanogaster" [GO:0005829 "cytosol" evidence=ISS] [GO:0008253 "5'-nucleotidase activity" evidence=ISS] [GO:0006139 "nucleobase, nucleoside, nucleotide and nucleic acid metabolic process" evidence=ISS] Pfam:PF05761 GO:GO:0008253 InterPro:IPR008380 PANTHER:PTHR12103 TIGRFAMs:TIGR02244 EMBL:AE014298 UniGene:Dm.13945 Ensembl:FBtr0074570 Ensembl…
contig00734	8	2	6	676	No hit
contig00735	4	2	2	553	RGD|1303049 - symbol:Tomm70a "translocase of outer mitochondrial membrane 70 homolog A (S. cerevisiae)" species:10116 "Rattus norvegicus" [GO:0005515 "protein binding" evidence=IEA;ISO] [GO:0005737 "cytoplasm" evidence=IEA;ISO] [GO:0005739 "mitochondrion" evidence=IEA;ISO] [GO:0005741 "mitochondrial outer membrane" evidence=TAS] [GO:0015031 "protein transport" evidence=TAS] [GO:0016020 "membrane"…
contig00736	20	14	6	669	FB|FBgn0030251 - symbol:CG2145 species:7227 "Drosophila melanogaster" [GO:0008236 "serine-type peptidase activity" evidence=ISS] GO:GO:0005515 EMBL:AE014298 Ensembl:FBtr0073387 FlyBase:FBgn0030251 InterPro:IPR018998 Pfam:PF09412 RefSeq:NP_572668.1 UniGene:Dm.126 SMR:Q9VZ49 IntAct:Q9VZ49 PRIDE:Q9VZ49 GeneID:32027 KEGG:dme:Dmel_CG2145 NMPDR:fig|7227.3.peg.17335 UCSC:CG2145-RA InParanoid:Q9VZ49 OMA:…
contig00737	22	8	14	1243	No hit
contig00738	4	4	0	506	No hit
contig00739	16	5	11	700	FB|FBgn0032820 - symbol:fbp "fructose-1,6-bisphosphatase" species:7227 "Drosophila melanogaster" [GO:0042132 "fructose 1,6-bisphosphate 1-phosphatase activity" evidence=ISS;NAS] [GO:0005975 "carbohydrate metabolic process" evidence=IEA] HAMAP:MF_01855 InterPro:IPR000146 InterPro:IPR020548 Pfam:PF00316 PRINTS:PR00115 PROSITE:PS00124 GO:GO:0005737 EMBL:AE014134 GO:GO:0016051 GO:GO:0042132 PANTHER:P…
contig00740	6	4	2	573	RGD|2087 - symbol:Aldh1a1 "aldehyde dehydrogenase 1 family, member A1" species:10116 "Rattus norvegicus" [GO:0001758 "retinal dehydrogenase activity" evidence=IDA] [GO:0001822 "kidney development" evidence=IEP] [GO:0001889 "liver development" evidence=IEP] [GO:0002072 "optic cup morphogenesis involved in camera-type eye development" evidence=IEA;ISO] [GO:0004028 "3-chloroallyl aldehyde dehydrogen…
contig00741	24	11	13	1520	FB|FBgn0028687 - symbol:Rpt1 "Rpt1" species:7227 "Drosophila melanogaster" [GO:0008540 "proteasome regulatory particle, base subcomplex" evidence=ISS;NAS] [GO:0006508 "proteolysis" evidence=ISS;IDA] [GO:0016887 "ATPase activity" evidence=ISS] [GO:0004175 "endopeptidase activity" evidence=IDA] [GO:0005838 "proteasome regulatory particle" evidence=ISS;IDA] [GO:0005737 "cytoplasm" evidence=IEA] [GO:…
contig00742	7	4	3	539	No hit
contig00743	12	9	3	852	No hit
contig00744	38	23	15	2181	No hit
contig00745	6	3	3	573	FB|FBgn0033465 - symbol:CG12140 species:7227 "Drosophila melanogaster" [GO:0004174 "electron-transferring-flavoprotein dehydrogenase activity" evidence=ISS] [GO:0005743 "mitochondrial inner membrane" evidence=ISS] [GO:0006119 "oxidative phosphorylation" evidence=ISS] [GO:0055114 "oxidation reduction" evidence=IEA] [GO:0005811 "lipid particle" evidence=IDA] InterPro:IPR007859 Pfam:PF05187 EMBL:AE0…
contig00746	7	7	0	520	FB|FBgn0019960 - symbol:CG6455 species:7227 "Drosophila melanogaster" [GO:0005743 "mitochondrial inner membrane" evidence=ISS] [GO:0008150 "biological_process" evidence=ND] [GO:0003674 "molecular_function" evidence=ND] [GO:0031305 "integral to mitochondrial inner membrane" evidence=IEA] EMBL:AE014297 GO:GO:0016021 GO:GO:0005743 EMBL:AF145623 EMBL:Y10910 RefSeq:NP_524444.3 RefSeq:NP_732688.1 UniGe…
contig00747	4	3	1	590	No hit
contig00748	234	125	109	972	FB|FBgn0031992 - symbol:CG8498 species:7227 "Drosophila melanogaster" [GO:0000062 "acyl-CoA binding" evidence=ISS] [GO:0042049 "cellular acyl-CoA homeostasis" evidence=ISS] InterPro:IPR000582 InterPro:IPR014352 Pfam:PF00887 PRINTS:PR00689 PROSITE:PS00880 PROSITE:PS51228 EMBL:AE014134 Gene3D:G3DSA:1.20.80.10 GO:GO:0000062 PANTHER:PTHR23310 SUPFAM:SSF47027 HSSP:P07107 OMA:ERPDNAT OrthoDB:EOG9QFWM4 …
contig00749	4	1	3	527	No hit
contig00750	7	3	4	459	No hit
contig00751	4	1	3	687	ZFIN|ZDB-GENE-040219-5 - symbol:il1rapl2 "interleukin 1 receptor accessory protein-like 2" species:7955 "Danio rerio" [GO:0004888 "transmembrane receptor activity" evidence=IEA] [GO:0045087 "innate immune response" evidence=IEA] [GO:0031224 "intrinsic to membrane" evidence=IEA] [GO:0007165 "signal transduction" evidence=IEA] [GO:0004908 "interleukin-1 receptor activity" evidence=IEA] [GO:0016021 …
contig00752	2	2	0	494	MGI|MGI:1100517 - symbol:Clpb "ClpB caseinolytic peptidase B homolog (E. coli)" species:10090 "Mus musculus" [GO:0005524 "ATP binding" evidence=IEA] [GO:0000166 "nucleotide binding" evidence=IEA] [GO:0017111 "nucleoside-triphosphatase activity" evidence=IEA] [GO:0008150 "biological_process" evidence=ND] [GO:0005575 "cellular_component" evidence=ND] [GO:0005739 "mitochondrion" evidence=IDA] [GO:00…
contig00753	4	3	1	463	RGD|1307465 - symbol:RGD1307465 "similar to RIKEN cDNA 8430406I07" species:10116 "Rattus norvegicus" [GO:0005739 "mitochondrion" evidence=ISO] RGD:1307465 HOVERGEN:HBG051175 OMA:WAKWLLR OrthoDB:EOG95TG7K EMBL:BC087676 IPI:IPI00388645 RefSeq:NP_001009655.1 UniGene:Rn.23965 Ensembl:ENSRNOT00000038865 GeneID:296200 KEGG:rno:296200 NMPDR:fig|10116.3.peg.19849 UCSC:NM_001009655 CTD:296200 eggNOG:roNOG…
contig00754	3	3	0	502	No hit
contig00755	2	1	1	492	FB|FBgn0016041 - symbol:Tom40 "Translocase of outer membrane 40" species:7227 "Drosophila melanogaster" [GO:0005742 "mitochondrial outer membrane translocase complex" evidence=ISS] [GO:0006626 "protein targeting to mitochondrion" evidence=ISS] [GO:0015450 "P-P-bond-hydrolysis-driven protein transmembrane transporter activity" evidence=ISS] [GO:0008308 "voltage-gated anion channel activity" eviden…
contig00756	4	1	3	364	FB|FBgn0010226 - symbol:GstS1 "Glutathione S transferase S1" species:7227 "Drosophila melanogaster" [GO:0004364 "glutathione transferase activity" evidence=ISS;IDA;NAS] [GO:0004602 "glutathione peroxidase activity" evidence=IDA] [GO:0006979 "response to oxidative stress" evidence=NAS] [GO:0005575 "cellular_component" evidence=ND] InterPro:IPR004045 Pfam:PF00043 InterPro:IPR004046 Pfam:PF02798 EMB…
contig00757	6	1	5	546	FB|FBgn0039774 - symbol:CDase "Ceramidase" species:7227 "Drosophila melanogaster" [GO:0006665 "sphingolipid metabolic process" evidence=IDA] [GO:0005576 "extracellular region" evidence=IDA] [GO:0046514 "ceramide catabolic process" evidence=IDA] [GO:0017040 "ceramidase activity" evidence=NAS;IDA] [GO:0005737 "cytoplasm" evidence=IDA] [GO:0016079 "synaptic vesicle exocytosis" evidence=IMP] [GO:0007…
contig00758	129	89	40	425	No hit
contig00759	41	16	25	1627	ZFIN|ZDB-GENE-030131-1500 - symbol:zgc:77126 "zgc:77126" species:7955 "Danio rerio" [GO:0016051 "carbohydrate biosynthetic process" evidence=IEA] [GO:0003824 "catalytic activity" evidence=IEA] [GO:0008152 "metabolic process" evidence=IEA] [GO:0005575 "cellular_component" evidence=ND] InterPro:IPR013132 InterPro:IPR013785 Pfam:PF03102 ZFIN:ZDB-GENE-030131-1500 Gene3D:G3DSA:3.20.20.70 GO:GO:0003824…
contig00760	17	9	8	830	FB|FBgn0031381 - symbol:Npc2a "Niemann-Pick type C-2a" species:7227 "Drosophila melanogaster" [GO:0005576 "extracellular region" evidence=NAS] GO:GO:0005515 GO:GO:0005576 EMBL:AE014134 GO:GO:0006694 InterPro:IPR014756 SUPFAM:SSF81296 InterPro:IPR003172 Pfam:PF02221 SMART:SM00737 Gene3D:G3DSA:2.60.40.770 EMBL:AY118810 EMBL:BT001844 RefSeq:NP_608637.1 UniGene:Dm.7263 SMR:Q9VQ62 DIP:DIP-23438N IntAc…
contig00761	10	4	6	1066	ZFIN|ZDB-GENE-030131-3376 - symbol:cul3a "cullin 3a" species:7955 "Danio rerio" [GO:0006511 "ubiquitin-dependent protein catabolic process" evidence=IEA] [GO:0031461 "cullin-RING ubiquitin ligase complex" evidence=IEA] [GO:0031625 "ubiquitin protein ligase binding" evidence=IEA] InterPro:IPR001373 InterPro:IPR016157 InterPro:IPR016158 InterPro:IPR019559 Pfam:PF00888 Pfam:PF10557 PROSITE:PS01256 P…
contig00762	11	2	9	1050	FB|FBgn0032213 - symbol:CG5390 species:7227 "Drosophila melanogaster" [GO:0004252 "serine-type endopeptidase activity" evidence=IEA;NAS] [GO:0006508 "proteolysis" evidence=IEA] InterPro:IPR001254 InterPro:IPR001314 InterPro:IPR009003 InterPro:IPR018114 Pfam:PF00089 PRINTS:PR00722 PROSITE:PS00134 PROSITE:PS50240 SMART:SM00020 GO:GO:0006508 GO:GO:0004252 SUPFAM:SSF50494 eggNOG:inNOG07606 EMBL:BT003…
contig00763	16	0	16	1019	FB|FBgn0051269 - symbol:CG31269 species:7227 "Drosophila melanogaster" [GO:0004252 "serine-type endopeptidase activity" evidence=ISS] [GO:0006508 "proteolysis" evidence=IEA] InterPro:IPR001254 InterPro:IPR001314 InterPro:IPR009003 InterPro:IPR018114 Pfam:PF00089 PRINTS:PR00722 PROSITE:PS00134 PROSITE:PS00135 PROSITE:PS50240 SMART:SM00020 EMBL:AE014297 GO:GO:0006508 GO:GO:0004252 SUPFAM:SSF50494 R…
contig00764	3	0	3	540	WB|WBGene00010703 - symbol:K09A9.6 species:6239 "Caenorhabditis elegans" [GO:0004597 "peptide-aspartate beta-dioxygenase activity" evidence=IEA] [GO:0018193 "peptidyl-amino acid modification" evidence=IEA] [GO:0030176 "integral to endoplasmic reticulum membrane" evidence=IEA] [GO:0055114 "oxidation reduction" evidence=IEA] [GO:0005488 "binding" evidence=IEA] [GO:0016021 "integral to membrane" evi…
contig00765	21	13	8	1367	FB|FBgn0039562 - symbol:Gp93 "Glycoprotein 93" species:7227 "Drosophila melanogaster" [GO:0051082 "unfolded protein binding" evidence=ISS] [GO:0006457 "protein folding" evidence=ISS] [GO:0005524 "ATP binding" evidence=IEA] [GO:0006950 "response to stress" evidence=IEA] [GO:0005811 "lipid particle" evidence=IDA] HAMAP:MF_00505 InterPro:IPR001404 InterPro:IPR003594 InterPro:IPR019805 Pfam:PF02518 P…
contig00766	5	4	1	527	FB|FBgn0015039 - symbol:Cyp9b2 "Cytochrome P450-9b2" species:7227 "Drosophila melanogaster" [GO:0005792 "microsome" evidence=NAS] [GO:0009055 "electron carrier activity" evidence=IEA;ISS;NAS] [GO:0016020 "membrane" evidence=NAS] [GO:0004497 "monooxygenase activity" evidence=IEA] [GO:0020037 "heme binding" evidence=IEA] InterPro:IPR001128 InterPro:IPR002403 Pfam:PF00067 PRINTS:PR00465 Prosite:PS00…
contig00767	6	5	1	359	FB|FBgn0000473 - symbol:Cyp6a2 "Cytochrome P450-6a2" species:7227 "Drosophila melanogaster" [GO:0017085 "response to insecticide" evidence=IDA] [GO:0005792 "microsome" evidence=NAS] [GO:0009055 "electron carrier activity" evidence=IEA;ISS;NAS] [GO:0016020 "membrane" evidence=NAS] [GO:0055114 "oxidation reduction" evidence=IEA] [GO:0004497 "monooxygenase activity" evidence=IEA] [GO:0020037 "heme b…
contig00768	8	4	4	1047	FB|FBgn0032029 - symbol:CG17292 species:7227 "Drosophila melanogaster" [GO:0004806 "triglyceride lipase activity" evidence=ISS] [GO:0006629 "lipid metabolic process" evidence=IEA] InterPro:IPR000734 PRINTS:PR00821 EMBL:AE014134 GO:GO:0004806 GO:GO:0006629 InterPro:IPR013818 PANTHER:PTHR11610 Pfam:PF00151 EMBL:AY058247 RefSeq:NP_609216.1 RefSeq:NP_723380.1 UniGene:Dm.4340 HSSP:P00591 SMR:Q7K3Z8 PR…
contig00769	5	3	2	529	No hit
contig00770	78	33	45	1737	ZFIN|ZDB-GENE-030131-9181 - symbol:reep5 "receptor accessory protein 5" species:7955 "Danio rerio" [GO:0004872 "receptor activity" evidence=IEA] ZFIN:ZDB-GENE-030131-9181 GO:GO:0004872 HOGENOM:HBG630822 InterPro:IPR004345 PANTHER:PTHR12300 Pfam:PF03134 HOVERGEN:HBG000796 OMA:HRIIRPF OrthoDB:EOG93BQ7V EMBL:BC059545 IPI:IPI00509285 RefSeq:NP_956352.1 UniGene:Dr.10285 PRIDE:Q6PBX9 Ensembl:ENSDART000…
contig00771	5	1	4	836	MGI|MGI:2442757 - symbol:Zfp667 "zinc finger protein 667" species:10090 "Mus musculus" [GO:0005634 "nucleus" evidence=IEA] [GO:0006350 "transcription" evidence=IEA] [GO:0008270 "zinc ion binding" evidence=IEA] [GO:0003677 "DNA binding" evidence=IEA] [GO:0045449 "regulation of transcription" evidence=IEA] [GO:0046872 "metal ion binding" evidence=IEA] [GO:0006355 "regulation of transcription, DNA-d…
contig00772	8	3	5	413	No hit
contig00773	83	45	38	539	FB|FBgn0032987 - symbol:RpL21 "Ribosomal protein L21" species:7227 "Drosophila melanogaster" [GO:0006412 "translation" evidence=IEA;ISS] [GO:0022625 "cytosolic large ribosomal subunit" evidence=ISS] [GO:0003735 "structural constituent of ribosome" evidence=IEA] [GO:0005811 "lipid particle" evidence=IDA] [GO:0007052 "mitotic spindle organization" evidence=IMP] [GO:0000022 "mitotic spindle elongati…
contig00774	11	5	6	518	TIGR_CMR|SPO_2421 - symbol:SPO_2421 "conserved hypothetical protein" species:246200 "Ruegeria pomeroyi DSS-3" [GO:0003674 "molecular_function" evidence=ND] [GO:0005575 "cellular_component" evidence=ND] [GO:0008150 "biological_process" evidence=ND] InterPro:IPR001509 InterPro:IPR016040 Pfam:PF01370 Gene3D:G3DSA:3.40.50.720 SUPFAM:SSF51735 EMBL:CP000031 GenomeReviews:CP000031_GR GO:GO:0003824 GO:GO…
contig00775	141	66	75	1563	ZFIN|ZDB-GENE-070410-136 - symbol:zgc:163074 "zgc:163074" species:7955 "Danio rerio" [GO:0006414 "translational elongation" evidence=IEA] [GO:0003746 "translation elongation factor activity" evidence=IEA] [GO:0005853 "eukaryotic translation elongation factor 1 complex" evidence=IEA] [GO:0006412 "translation" evidence=IEA] InterPro:IPR001662 Pfam:PF00647 PROSITE:PS50040 InterPro:IPR004045 Pfam:PF0…
contig00776	12	4	8	994	DICTYBASE|DDB_G0281955 - symbol:agnD "argonaut-like protein" species:44689 "Dictyostelium discoideum" [GO:0045735 "nutrient reservoir activity" evidence=IEA] [GO:0016246 "RNA interference" evidence=ISS] [GO:0003727 "single-stranded RNA binding" evidence=ISS] InterPro:IPR001419 InterPro:IPR012337 PRINTS:PR00210 dictyBase:DDB_G0281955 GO:GO:0045735 GenomeReviews:CM000152_GR GO:GO:0003676 SUPFAM:SSF…
contig00777	4	1	3	516	No hit
contig00778	4	4	0	502	FB|FBgn0040238 - symbol:Best1 "Bestrophin 1" species:7227 "Drosophila melanogaster" [GO:0005254 "chloride channel activity" evidence=NAS] EMBL:AE014297 InterPro:IPR000615 InterPro:IPR021134 PANTHER:PTHR10736 Pfam:PF01062 EMBL:AF218817 EMBL:AY061546 EMBL:AY515709 RefSeq:NP_652603.1 UniGene:Dm.3335 IntAct:Q9V3J6 STRING:Q9V3J6 PRIDE:Q9V3J6 Ensembl:FBtr0082183 Ensembl:FBtr0114590 GeneID:53431 NMPDR:f…
contig00779	120	52	68	1229	TIGR_CMR|BA_2511 - symbol:BA_2511 "oxidoreductase, NAD-binding" species:198094 "Bacillus anthracis str. Ames" [GO:0008152 "metabolic process" evidence=ISS] [GO:0016491 "oxidoreductase activity" evidence=ISS] InterPro:IPR000683 InterPro:IPR004104 InterPro:IPR016040 Pfam:PF01408 Pfam:PF02894 GO:GO:0005488 GO:GO:0055114 Gene3D:G3DSA:3.40.50.720 SUPFAM:SSF51735 GO:GO:0016491 EMBL:AE016879 EMBL:AE0173…
contig00781	59	33	26	1253	TAIR|locus:2062240 - symbol:AT2G22780 "AT2G22780" species:3702 "Arabidopsis thaliana" [GO:0016615 "malate dehydrogenase activity" evidence=ISS] [GO:0005777 "peroxisome" evidence=IDA] [GO:0031998 "regulation of fatty acid beta-oxidation" evidence=IGI;IMP] [GO:0080093 "regulation of photorespiration" evidence=IMP] InterPro:IPR001236 InterPro:IPR001252 InterPro:IPR001557 InterPro:IPR010097 InterPro:…
contig00782	5	4	1	565	No hit
contig00783	9	4	5	1161	No hit
contig00784	5	1	4	533	No hit
contig00785	5	4	1	697	No hit
contig00786	5	0	5	699	No hit
contig00787	80	32	48	683	FB|FBgn0002607 - symbol:RpL19 "Ribosomal protein L19" species:7227 "Drosophila melanogaster" [GO:0003735 "structural constituent of ribosome" evidence=ISS;NAS] [GO:0022625 "cytosolic large ribosomal subunit" evidence=ISS] [GO:0006412 "translation" evidence=ISS] [GO:0005840 "ribosome" evidence=NAS] [GO:0000022 "mitotic spindle elongation" evidence=IMP] InterPro:IPR000196 InterPro:IPR015972 InterPr…
contig00788	8	4	4	921	No hit
contig00789	68	26	42	367	FB|FBgn0050045 - symbol:Cpr49Aa "Cuticular protein 49Aa" species:7227 "Drosophila melanogaster" [GO:0005214 "structural constituent of chitin-based cuticle" evidence=ISS] InterPro:IPR000618 Pfam:PF00379 PRINTS:PR00947 PROSITE:PS00233 PROSITE:PS51155 EMBL:AE013599 GO:GO:0042302 OrthoDB:EOG9FBJ06 eggNOG:inNOG10994 RefSeq:NP_001097285.1 UniGene:Dm.34365 Ensembl:FBtr0113359 GeneID:246413 KEGG:dme:Dme…
contig00790	6	4	2	826	No hit
contig00791	10	5	5	541	FB|FBgn0035334 - symbol:CG8993 species:7227 "Drosophila melanogaster" [GO:0005739 "mitochondrion" evidence=ISS] [GO:0015036 "disulfide oxidoreductase activity" evidence=ISS] [GO:0015035 "protein disulfide oxidoreductase activity" evidence=IEA] [GO:0045454 "cell redox homeostasis" evidence=IEA] [GO:0009055 "electron carrier activity" evidence=IEA] [GO:0006662 "glycerol ether metabolic process" evi…
contig00792	6	5	1	572	FB|FBgn0086899 - symbol:tlk "Tousled-like kinase" species:7227 "Drosophila melanogaster" [GO:0004674 "protein serine/threonine kinase activity" evidence=ISS] [GO:0004672 "protein kinase activity" evidence=IDA;NAS] [GO:0006468 "protein amino acid phosphorylation" evidence=ISS;IDA;NAS] [GO:0005634 "nucleus" evidence=IDA] [GO:0045448 "mitotic cell cycle, embryonic" evidence=IMP] [GO:0046777 "protein…
contig00793	34	20	14	787	FB|FBgn0053113 - symbol:Rtnl1 "Rtnl1" species:7227 "Drosophila melanogaster" [GO:0005783 "endoplasmic reticulum" evidence=IEA] [GO:0042048 "olfactory behavior" evidence=IMP] [GO:0005811 "lipid particle" evidence=IDA] [GO:0005737 "cytoplasm" evidence=IDA] [GO:0002121 "inter-male aggressive behavior" evidence=IMP] InterPro:IPR003388 Pfam:PF02453 PROSITE:PS50845 GO:GO:0005515 EMBL:AE014134 GO:GO:000…
contig00794	4	1	3	112	No hit
contig00795	39	10	29	1149	No hit
contig00796	4	2	2	561	RGD|1311495 - symbol:Rqcd1 "rcd1 (required for cell differentiation) homolog 1 (S. pombe)" species:10116 "Rattus norvegicus" [GO:0005515 "protein binding" evidence=IEA;ISO] [GO:0005634 "nucleus" evidence=IEA] [GO:0019221 "cytokine-mediated signaling pathway" evidence=IEA;ISO] [GO:0045449 "regulation of transcription" evidence=IEA] InterPro:IPR016024 RGD:1311495 Pfam:PF04078 GO:GO:0005634 SUPFAM:S…
contig00797	3	1	2	493	RGD|3112 - symbol:Abcc1 "ATP-binding cassette, sub-family C (CFTR/MRP), member 1" species:10116 "Rattus norvegicus" [GO:0000166 "nucleotide binding" evidence=IEA] [GO:0005215 "transporter activity" evidence=IEA] [GO:0005324 "long-chain fatty acid transporter activity" evidence=IDA] [GO:0005524 "ATP binding" evidence=IEA] [GO:0005737 "cytoplasm" evidence=IDA] [GO:0005886 "plasma membrane" evidence…
contig00798	7	0	7	511	FB|FBgn0027584 - symbol:CG4757 species:7227 "Drosophila melanogaster" [GO:0004091 "carboxylesterase activity" evidence=ISS] InterPro:IPR002018 Pfam:PF00135 EMBL:AE014297 GO:GO:0004091 InterPro:IPR019826 PANTHER:PTHR11559 PROSITE:PS00122 eggNOG:KOG1516 OrthoDB:EOG9TMR7D OMA:ITEFEFL HSSP:P22303 EMBL:AF145630 RefSeq:NP_650043.1 UniGene:Dm.3159 PRIDE:Q9Y141 Ensembl:FBtr0082339 GeneID:41330 KEGG:dme:D…
contig00799	7	5	2	891	FB|FBgn0034577 - symbol:cpa "capping protein alpha" species:7227 "Drosophila melanogaster" [GO:0051016 "barbed-end actin filament capping" evidence=ISS;NAS] [GO:0030036 "actin cytoskeleton organization" evidence=IMP;NAS] [GO:0008290 "F-actin capping protein complex" evidence=IEA;NAS] [GO:0007018 "microtubule-based movement" evidence=ISS] [GO:0005869 "dynactin complex" evidence=ISS] [GO:0007015 "a…
contig00800	112	55	57	1012	FB|FBgn0026753 - symbol:Vha13 "Vacuolar H[+] ATPase G-subunit" species:7227 "Drosophila melanogaster" [GO:0001700 "embryonic development via the syncytial blastoderm" evidence=IMP] [GO:0000221 "vacuolar proton-transporting V-type ATPase, V1 domain" evidence=ISS;NAS] [GO:0015992 "proton transport" evidence=IEA;ISS] [GO:0008553 "hydrogen-exporting ATPase activity, phosphorylative mechanism" evidenc…
contig00801	60	26	34	736	FB|FBgn0052672 - symbol:Atg8a "Autophagy-specific gene 8a" species:7227 "Drosophila melanogaster" [GO:0008340 "determination of adult lifespan" evidence=IMP] [GO:0031396 "regulation of protein ubiquitination" evidence=IMP] Pfam:PF02991 GO:GO:0005515 GO:GO:0008340 EMBL:AE014298 GO:GO:0031396 InterPro:IPR004241 PANTHER:PTHR10969 HSSP:O95166 OMA:TTMGQLY EMBL:AY122152 RefSeq:NP_727447.1 SMR:Q9W2S2 In…
contig00802	13	7	6	611	FB|FBgn0040286 - symbol:SC35 "SC35" species:7227 "Drosophila melanogaster" [GO:0000398 "nuclear mRNA splicing, via spliceosome" evidence=ISS;NAS] [GO:0005681 "spliceosomal complex" evidence=NAS] [GO:0003729 "mRNA binding" evidence=ISS] [GO:0006376 "mRNA splice site selection" evidence=ISS] [GO:0016607 "nuclear speck" evidence=IDA] [GO:0000785 "chromatin" evidence=IDA] [GO:0035062 "omega speckle" …
contig00803	13	10	3	930	FB|FBgn0050025 - symbol:CG30025 species:7227 "Drosophila melanogaster" [GO:0006508 "proteolysis" evidence=ISS] [GO:0004252 "serine-type endopeptidase activity" evidence=ISS] [GO:0005576 "extracellular region" evidence=ISS] InterPro:IPR001254 InterPro:IPR001314 InterPro:IPR009003 InterPro:IPR018114 Pfam:PF00089 PRINTS:PR00722 PROSITE:PS00134 PROSITE:PS00135 PROSITE:PS50240 SMART:SM00020 EMBL:AE013…
contig00804	4	1	3	524	No hit
contig00805	2	1	1	494	No hit
contig00806	28	13	15	1536	MGI|MGI:1915472 - symbol:Tubb2c "tubulin, beta 2C" species:10090 "Mus musculus" [GO:0005874 "microtubule" evidence=IEA] [GO:0000166 "nucleotide binding" evidence=IEA] [GO:0043234 "protein complex" evidence=IEA] [GO:0045298 "tubulin complex" evidence=NAS] [GO:0051258 "protein polymerization" evidence=IEA] [GO:0007017 "microtubule-based process" evidence=IEA] [GO:0003924 "GTPase activity" evidence=…
contig00807	55	28	27	2687	DICTYBASE|DDB_G0274577 - symbol:DG1124 "calcium-binding EF-hand domain-containing protein" species:44689 "Dictyostelium discoideum" [GO:0005509 "calcium ion binding" evidence=ISS] [GO:0005575 "cellular_component" evidence=ND] [GO:0008150 "biological_process" evidence=ND] [GO:0030587 "sorocarp development" evidence=IMP] dictyBase:DDB_G0274577 EMBL:AAFI02000012 GenomeReviews:CM000151_GR GO:GO:00305…
contig00808	5	1	4	497	FB|FBgn0011296 - symbol:l(2)efl "lethal (2) essential for life" species:7227 "Drosophila melanogaster" [GO:0009790 "embryonic development" evidence=NAS] [GO:0009408 "response to heat" evidence=IEA;NAS] InterPro:IPR001436 PRINTS:PR00299 Pfam:PF00011 InterPro:IPR002068 EMBL:AE013599 GO:GO:0007275 GO:GO:0042802 GO:GO:0009408 InterPro:IPR008978 SUPFAM:SSF49764 PROSITE:PS01031 eggNOG:inNOG09664 OMA:QI…
contig00809	31	16	15	1399	FB|FBgn0035231 - symbol:Cct2 "CTP:phosphocholine cytidylyltransferase 2" species:7227 "Drosophila melanogaster" [GO:0004105 "choline-phosphate cytidylyltransferase activity" evidence=ISS;IDA] [GO:0009058 "biosynthetic process" evidence=IEA] [GO:0005737 "cytoplasm" evidence=IDA] InterPro:IPR004820 InterPro:IPR004821 Pfam:PF01467 GO:GO:0005737 EMBL:AE014296 GO:GO:0009058 InterPro:IPR014729 Gene3D:G…
contig00810	5	2	3	616	FB|FBgn0004638 - symbol:drk "downstream of receptor kinase" species:7227 "Drosophila melanogaster" [GO:0005070 "SH3/SH2 adaptor activity" evidence=ISS;NAS;IPI] [GO:0045500 "sevenless signaling pathway" evidence=IGI;TAS;IPI] [GO:0005515 "protein binding" evidence=IPI] [GO:0007265 "Ras protein signal transduction" evidence=ISS;NAS;IPI] [GO:0005118 "sevenless binding" evidence=IPI] [GO:0005886 "plas…
contig00811	8	5	3	988	FB|FBgn0037544 - symbol:CG11035 species:7227 "Drosophila melanogaster" [GO:0009408 "response to heat" evidence=ISS] [GO:0051087 "chaperone binding" evidence=ISS] [GO:0006457 "protein folding" evidence=IEA] [GO:0031072 "heat shock protein binding" evidence=IEA] [GO:0051082 "unfolded protein binding" evidence=IEA] InterPro:IPR001623 InterPro:IPR003095 InterPro:IPR018253 Pfam:PF00226 PRINTS:PR00625 …
contig00812	16	7	9	549	No hit
contig00813	5	5	0	662	FB|FBgn0005666 - symbol:bt "bent" species:7227 "Drosophila melanogaster" [GO:0005737 "cytoplasm" evidence=ISS] [GO:0005200 "structural constituent of cytoskeleton" evidence=ISS] [GO:0004687 "myosin light chain kinase activity" evidence=NAS] [GO:0006468 "protein amino acid phosphorylation" evidence=IEA;NAS] [GO:0004674 "protein serine/threonine kinase activity" evidence=IEA;NAS] [GO:0007498 "mesod…
contig00814	6	4	2	1065	No hit
contig00815	3	1	2	483	No hit
contig00816	6	4	2	594	FB|FBgn0030605 - symbol:CG5548 species:7227 "Drosophila melanogaster" [GO:0005747 "mitochondrial respiratory chain complex I" evidence=ISS] [GO:0008137 "NADH dehydrogenase (ubiquinone) activity" evidence=ISS] [GO:0003954 "NADH dehydrogenase activity" evidence=ISS] [GO:0006120 "mitochondrial electron transport, NADH to ubiquinone" evidence=ISS] InterPro:IPR008698 Pfam:PF05676 GO:GO:0005739 GO:GO:0…
contig00817	11	11	0	801	No hit
contig00818	16	9	7	1159	MGI|MGI:1915113 - symbol:Slc25a11 "solute carrier family 25 (mitochondrial carrier oxoglutarate carrier), member 11" species:10090 "Mus musculus" [GO:0016021 "integral to membrane" evidence=IEA] [GO:0016020 "membrane" evidence=IEA] [GO:0006810 "transport" evidence=IEA] [GO:0005739 "mitochondrion" evidence=ISO;IDA] [GO:0005743 "mitochondrial inner membrane" evidence=IDA] [GO:0005215 "transporter a…
contig00819	28	15	13	480	No hit
contig00820	8	0	8	909	RGD|1562967 - symbol:Mctp2 "multiple C2 domains, transmembrane 2" species:10116 "Rattus norvegicus" [GO:0005509 "calcium ion binding" evidence=ISO] [GO:0005544 "calcium-dependent phospholipid binding" evidence=ISO] [GO:0005624 "membrane fraction" evidence=ISO] [GO:0016021 "integral to membrane" evidence=ISO] GenBank:XM_001061950.1 Ncbi:XP_001061950
contig00821	5	3	2	572	FB|FBgn0027836 - symbol:Dgp-1 "Dgp-1" species:7227 "Drosophila melanogaster" [GO:0005525 "GTP binding" evidence=ISS] [GO:0005575 "cellular_component" evidence=ND] [GO:0003924 "GTPase activity" evidence=IEA] InterPro:IPR000795 InterPro:IPR004160 InterPro:IPR004161 Pfam:PF00009 Pfam:PF03143 Pfam:PF03144 EMBL:AE013599 GO:GO:0005525 GO:GO:0003924 InterPro:IPR009001 InterPro:IPR009000 SUPFAM:SSF50465 …
contig00822	7	3	4	1068	FB|FBgn0085388 - symbol:IP3K2 "Inositol 1,4,5-triphosphate kinase 2" species:7227 "Drosophila melanogaster" [GO:0008440 "inositol trisphosphate 3-kinase activity" evidence=ISS;IDA] [GO:0046853 "inositol and derivative phosphorylation" evidence=IDA] [GO:0048306 "calcium-dependent protein binding" evidence=IDA] [GO:0005516 "calmodulin binding" evidence=IDA] InterPro:IPR005522 Pfam:PF03770 EMBL:AE01…
contig00823	3	0	3	503	No hit
contig00824	5	1	4	653	FB|FBgn0026196 - symbol:nop5 "nop5" species:7227 "Drosophila melanogaster" [GO:0005875 "microtubule associated complex" evidence=ISS] [GO:0006364 "rRNA processing" evidence=NAS] Pfam:PF01798 InterPro:IPR002687 GO:GO:0005515 EMBL:AE014134 InterPro:IPR012974 InterPro:IPR012976 Pfam:PF08156 Pfam:PF08060 OMA:AHEQLAI Ensembl:FBtr0079369 FlyBase:FBgn0026196 EMBL:AY061401 EMBL:FM245448 EMBL:FM245453 Ref…
contig00825	17	1	16	518	No hit
contig00826	18	7	11	1690	MGI|MGI:2152389 - symbol:Ivns1abp "influenza virus NS1A binding protein" species:10090 "Mus musculus" [GO:0005737 "cytoplasm" evidence=IEA] [GO:0005856 "cytoskeleton" evidence=IEA] [GO:0005634 "nucleus" evidence=IEA] [GO:0005515 "protein binding" evidence=IEA] [GO:0005575 "cellular_component" evidence=ND] [GO:0003674 "molecular_function" evidence=ND] [GO:0008150 "biological_process" evidence=ND] …
contig00827	6	3	3	717	FB|FBgn0034909 - symbol:CG4797 species:7227 "Drosophila melanogaster" [GO:0005355 "glucose transmembrane transporter activity" evidence=ISS] [GO:0016020 "membrane" evidence=IEA] [GO:0055085 "transmembrane transport" evidence=IEA] InterPro:IPR005829 PROSITE:PS00216 PROSITE:PS00217 EMBL:AE013599 GO:GO:0016021 GO:GO:0055085 InterPro:IPR016196 SUPFAM:SSF103473 GO:GO:0005215 EMBL:BT001766 RefSeq:NP_72…
contig00828	17	6	11	1481	FB|FBgn0029133 - symbol:REG "REG" species:7227 "Drosophila melanogaster" [GO:0000502 "proteasome complex" evidence=ISS] [GO:0008538 "proteasome activator activity" evidence=ISS] [GO:0005730 "nucleolus" evidence=IDA] [GO:0005634 "nucleus" evidence=IDA] [GO:0008537 "proteasome activator complex" evidence=IEA] InterPro:IPR003185 InterPro:IPR003186 InterPro:IPR009077 Pfam:PF02251 Pfam:PF02252 GO:GO:0…
contig00829	9	4	5	779	ZFIN|ZDB-GENE-041010-114 - symbol:amt "aminomethyltransferase" species:7955 "Danio rerio" [GO:0004047 "aminomethyltransferase activity" evidence=IEA] [GO:0006546 "glycine catabolic process" evidence=IEA] [GO:0005737 "cytoplasm" evidence=IEA] [GO:0016740 "transferase activity" evidence=IEA] [GO:0008483 "transaminase activity" evidence=IEA] [GO:0008168 "methyltransferase activity" evidence=IEA] Int…
contig00830	7	5	2	717	No hit
contig00831	5	2	3	525	No hit
contig00832	22	10	12	299	No hit
contig00833	6	4	2	528	No hit
contig00834	7	0	7	775	No hit
contig00835	17	11	6	1186	FB|FBgn0026718 - symbol:fu12 "fu12" species:7227 "Drosophila melanogaster" [GO:0003841 "1-acylglycerol-3-phosphate O-acyltransferase activity" evidence=ISS;NAS] [GO:0008654 "phospholipid biosynthetic process" evidence=IEA] [GO:0016020 "membrane" evidence=IEA] InterPro:IPR002123 InterPro:IPR004552 Pfam:PF01553 SMART:SM00563 GO:GO:0005515 EMBL:AE014134 GO:GO:0016020 GO:GO:0008654 GO:GO:0003841 TIGR…
contig00836	20	12	8	1008	FB|FBgn0036165 - symbol:chrb "charybde" species:7227 "Drosophila melanogaster" [GO:0003674 "molecular_function" evidence=ND] [GO:0005737 "cytoplasm" evidence=IEA] [GO:0009968 "negative regulation of signal transduction" evidence=IEA] [GO:0045926 "negative regulation of growth" evidence=IGI] [GO:0008219 "cell death" evidence=IMP] [GO:0008258 "head involution" evidence=IMP] InterPro:IPR012918 Pfam:…
contig00837	9	7	2	906	No hit
contig00838	8	5	3	833	FB|FBgn0011554 - symbol:etaTry "etaTrypsin" species:7227 "Drosophila melanogaster" [GO:0004252 "serine-type endopeptidase activity" evidence=IEA;ISS;NAS] [GO:0006508 "proteolysis" evidence=IEA;NAS] [GO:0005576 "extracellular region" evidence=NAS] InterPro:IPR001254 InterPro:IPR001314 InterPro:IPR009003 InterPro:IPR018114 Pfam:PF00089 PRINTS:PR00722 PROSITE:PS00134 PROSITE:PS00135 PROSITE:PS50240 …
contig00839	6	0	6	604	MGI|MGI:1096573 - symbol:Cirh1a "cirrhosis, autosomal recessive 1A (human)" species:10090 "Mus musculus" [GO:0005634 "nucleus" evidence=IEA] [GO:0008150 "biological_process" evidence=ND] [GO:0005575 "cellular_component" evidence=ND] [GO:0003674 "molecular_function" evidence=ND] InterPro:IPR001680 MGI:MGI:1096573 Pfam:PF00400 GO:GO:0005730 InterPro:IPR015943 InterPro:IPR011046 InterPro:IPR019781 G…
contig00840	8	7	1	955	No hit
contig00841	11	10	1	867	No hit
contig00842	24	20	4	1093	FB|FBgn0086706 - symbol:pix "pixie" species:7227 "Drosophila melanogaster" [GO:0008428 "ribonuclease inhibitor activity" evidence=ISS] [GO:0005739 "mitochondrion" evidence=ISS] [GO:0005737 "cytoplasm" evidence=ISS;IDA;NAS] [GO:0016071 "mRNA metabolic process" evidence=ISS] [GO:0005524 "ATP binding" evidence=IMP;NAS] [GO:0040007 "growth" evidence=NAS] [GO:0051536 "iron-sulfur cluster binding" evid…
contig00843	10	7	3	1083	FB|FBgn0010909 - symbol:msn "misshapen" species:7227 "Drosophila melanogaster" [GO:0048477 "oogenesis" evidence=NAS] [GO:0008594 "photoreceptor cell morphogenesis" evidence=IMP] [GO:0006468 "protein amino acid phosphorylation" evidence=ISS;NAS] [GO:0008360 "regulation of cell shape" evidence=IMP] [GO:0004674 "protein serine/threonine kinase activity" evidence=ISS;NAS] [GO:0007254 "JNK cascade" ev…
contig00844	5	3	2	369	ZFIN|ZDB-GENE-990415-29 - symbol:ck2b "casein kinase 2 beta" species:7955 "Danio rerio" [GO:0005956 "protein kinase CK2 complex" evidence=IEA] [GO:0019887 "protein kinase regulator activity" evidence=IEA] [GO:0016301 "kinase activity" evidence=IEA] [GO:0016055 "Wnt receptor signaling pathway" evidence=IEA] InterPro:IPR000704 InterPro:IPR016149 InterPro:IPR016150 Pfam:PF01214 PRINTS:PR00472 PROSIT…
contig00845	11	0	11	345	RGD|62005 - symbol:Tmeff1 "transmembrane protein with EGF-like and two follistatin-like domains 1" species:10116 "Rattus norvegicus" [GO:0005886 "plasma membrane" evidence=IEA] [GO:0007275 "multicellular organismal development" evidence=IEA] [GO:0016021 "integral to membrane" evidence=IEA] InterPro:IPR002350 RGD:62005 InterPro:IPR000742 GO:GO:0016021 GO:GO:0007275 GO:GO:0005886 InterPro:IPR013032…
contig00847	4	2	2	526	FB|FBgn0004926 - symbol:eIF-2beta "Eukaryotic initiation factor 2beta" species:7227 "Drosophila melanogaster" [GO:0003743 "translation initiation factor activity" evidence=IEA;ISS;NAS] [GO:0005525 "GTP binding" evidence=NAS] [GO:0005850 "eukaryotic translation initiation factor 2 complex" evidence=ISS;NAS] [GO:0001677 "formation of translation initiation ternary complex" evidence=NAS] [GO:0000049…
contig00848	5	3	2	705	FB|FBgn0023083 - symbol:fray "frayed" species:7227 "Drosophila melanogaster" [GO:0008362 "chitin-based embryonic cuticle biosynthetic process" evidence=IMP] [GO:0008065 "establishment of blood-nerve barrier" evidence=IMP] [GO:0007413 "axonal fasciculation" evidence=IMP] [GO:0004674 "protein serine/threonine kinase activity" evidence=IEA;ISS] [GO:0008366 "axon ensheathment" evidence=IMP] [GO:00064…
contig00849	3	3	0	509	No hit
contig00850	76	22	54	1108	FB|FBgn0003462 - symbol:Sod "Superoxide dismutase" species:7227 "Drosophila melanogaster" [GO:0019430 "removal of superoxide radicals" evidence=NAS] [GO:0004784 "superoxide dismutase activity" evidence=NAS] [GO:0008340 "determination of adult lifespan" evidence=IMP;TAS] [GO:0005737 "cytoplasm" evidence=NAS] [GO:0006801 "superoxide metabolic process" evidence=IEA;NAS] [GO:0016209 "antioxidant acti…
contig00851	4	2	2	864	FB|FBgn0002937 - symbol:ninaB "neither inactivation nor afterpotential B" species:7227 "Drosophila melanogaster" [GO:0007603 "phototransduction, visible light" evidence=IMP] [GO:0007604 "phototransduction, UV" evidence=IMP] [GO:0016063 "rhodopsin biosynthetic process" evidence=IMP] [GO:0007602 "phototransduction" evidence=TAS] [GO:0003834 "beta-carotene 15,15'-monooxygenase activity" evidence=IMP…
contig00852	7	5	2	490	FB|FBgn0036580 - symbol:PDCD-5 "PDCD-5" species:7227 "Drosophila melanogaster" [GO:0006915 "apoptosis" evidence=NAS] [GO:0003677 "DNA binding" evidence=IEA] InterPro:IPR002836 Pfam:PF01984 PIRSF:PIRSF015730 GO:GO:0005515 EMBL:AE014296 GO:GO:0003677 Gene3D:G3DSA:1.10.8.140 PANTHER:PTHR10840 SUPFAM:SSF46950 OMA:RMAQMGQ EMBL:AF320758 EMBL:AY071119 RefSeq:NP_648848.1 HSSP:O27652 SMR:Q9VUZ8 IntAct:Q9V…
contig00853	30	11	19	1877	MGI|MGI:2384782 - symbol:Slc25a38 "solute carrier family 25, member 38" species:10090 "Mus musculus" [GO:0005743 "mitochondrial inner membrane" evidence=IEA] [GO:0016021 "integral to membrane" evidence=IEA] [GO:0016020 "membrane" evidence=IEA] [GO:0005739 "mitochondrion" evidence=IEA] [GO:0006810 "transport" evidence=IEA] [GO:0005488 "binding" evidence=IEA] [GO:0055085 "transmembrane transport" e…
contig00854	38	15	23	989	FB|FBgn0000083 - symbol:AnnIX "Annexin IX" species:7227 "Drosophila melanogaster" [GO:0005544 "calcium-dependent phospholipid binding" evidence=ISS] [GO:0005509 "calcium ion binding" evidence=ISS;NAS] [GO:0005543 "phospholipid binding" evidence=NAS] [GO:0003779 "actin binding" evidence=ISS] [GO:0048190 "wing disc dorsal/ventral pattern formation" evidence=IGI] InterPro:IPR001464 InterPro:IPR01825…
contig00855	4	1	3	118	No hit
contig00856	9	3	6	477	FB|FBgn0032219 - symbol:CG4995 species:7227 "Drosophila melanogaster" [GO:0005740 "mitochondrial envelope" evidence=ISS] [GO:0022857 "transmembrane transporter activity" evidence=ISS] [GO:0005215 "transporter activity" evidence=IEA] [GO:0005743 "mitochondrial inner membrane" evidence=IEA] [GO:0055085 "transmembrane transport" evidence=IEA] [GO:0005488 "binding" evidence=IEA] InterPro:IPR001993 In…
contig00857	4	4	0	298	No hit
contig00858	6	4	2	525	FB|FBgn0015039 - symbol:Cyp9b2 "Cytochrome P450-9b2" species:7227 "Drosophila melanogaster" [GO:0005792 "microsome" evidence=NAS] [GO:0009055 "electron carrier activity" evidence=IEA;ISS;NAS] [GO:0016020 "membrane" evidence=NAS] [GO:0004497 "monooxygenase activity" evidence=IEA] [GO:0020037 "heme binding" evidence=IEA] InterPro:IPR001128 InterPro:IPR002403 Pfam:PF00067 PRINTS:PR00465 Prosite:PS00…
contig00859	22	6	16	1350	FB|FBgn0027329 - symbol:Tcp-1zeta "T-cp1zeta" species:7227 "Drosophila melanogaster" [GO:0005832 "chaperonin-containing T-complex" evidence=ISS] [GO:0042623 "ATPase activity, coupled" evidence=ISS] [GO:0006457 "protein folding" evidence=ISS] [GO:0051082 "unfolded protein binding" evidence=ISS] [GO:0005524 "ATP binding" evidence=IEA] [GO:0005811 "lipid particle" evidence=IDA] [GO:0007052 "mitotic …
contig00860	10	3	7	543	FB|FBgn0040340 - symbol:TRAM "TRAM" species:7227 "Drosophila melanogaster" [GO:0005783 "endoplasmic reticulum" evidence=ISS] [GO:0006614 "SRP-dependent cotranslational protein targeting to membrane" evidence=ISS] [GO:0016021 "integral to membrane" evidence=IEA] [GO:0006911 "phagocytosis, engulfment" evidence=IMP] [GO:0005811 "lipid particle" evidence=IDA] InterPro:IPR006634 Pfam:PF03798 PROSITE:P…
contig00861	22	11	11	743	No hit
contig00862	16	4	12	1116	No hit
contig00863	2	1	1	506	FB|FBgn0036659 - symbol:CG9701 species:7227 "Drosophila melanogaster" [GO:0004553 "hydrolase activity, hydrolyzing O-glycosyl compounds" evidence=IEA] [GO:0043169 "cation binding" evidence=IEA] [GO:0005975 "carbohydrate metabolic process" evidence=IEA] InterPro:IPR001360 InterPro:IPR013781 InterPro:IPR018120 Pfam:PF00232 PRINTS:PR00131 PROSITE:PS00572 PROSITE:PS00653 EMBL:AE014296 GO:GO:0043169 G…
contig00864	3	1	2	607	FB|FBgn0011603 - symbol:ine "inebriated" species:7227 "Drosophila melanogaster" [GO:0005328 "neurotransmitter:sodium symporter activity" evidence=ISS;NAS] [GO:0005886 "plasma membrane" evidence=ISS] [GO:0042066 "perineurial glial growth" evidence=IGI] [GO:0005034 "osmosensor activity" evidence=IMP] [GO:0019226 "transmission of nerve impulse" evidence=IMP] [GO:0047484 "regulation of response to os…
contig00865	174	78	96	841	FB|FBgn0024733 - symbol:Qm "Qm" species:7227 "Drosophila melanogaster" [GO:0022625 "cytosolic large ribosomal subunit" evidence=ISS] [GO:0006412 "translation" evidence=ISS] [GO:0003735 "structural constituent of ribosome" evidence=ISS;NAS] [GO:0005840 "ribosome" evidence=NAS] [GO:0005811 "lipid particle" evidence=IDA] [GO:0007052 "mitotic spindle organization" evidence=IMP] [GO:0000022 "mitotic s…
contig00866	6	3	3	581	No hit
contig00867	12	3	9	903	FB|FBgn0027356 - symbol:Amph "Amphiphysin" species:7227 "Drosophila melanogaster" [GO:0048488 "synaptic vesicle endocytosis" evidence=IEP;IMP;TAS] [GO:0007269 "neurotransmitter secretion" evidence=NAS] [GO:0006897 "endocytosis" evidence=NAS] [GO:0042052 "rhabdomere development" evidence=IMP] [GO:0008104 "protein localization" evidence=IMP] [GO:0005886 "plasma membrane" evidence=IDA] [GO:0045202 "…
contig00868	22	12	10	1365	FB|FBgn0039637 - symbol:CG11880 species:7227 "Drosophila melanogaster" [GO:0005575 "cellular_component" evidence=ND] [GO:0008150 "biological_process" evidence=ND] [GO:0003674 "molecular_function" evidence=ND] Pfam:PF04515 EMBL:AE014297 GO:GO:0016021 InterPro:IPR007603 PANTHER:PTHR12385 OrthoDB:EOG951DX1 RefSeq:NP_651670.1 RefSeq:NP_733268.1 RefSeq:NP_733269.1 UniGene:Dm.10965 IntAct:Q9VAP3 PRIDE:…
contig00869	7	6	1	538	FB|FBgn0030329 - symbol:CG1837 species:7227 "Drosophila melanogaster" [GO:0003756 "protein disulfide isomerase activity" evidence=ISS] [GO:0045454 "cell redox homeostasis" evidence=IEA] [GO:0005783 "endoplasmic reticulum" evidence=ISS] [GO:0009986 "cell surface" evidence=IDA] InterPro:IPR005788 InterPro:IPR006662 InterPro:IPR013766 InterPro:IPR017936 InterPro:IPR017937 Pfam:PF00085 PRINTS:PR00421…
contig00871	4	2	2	326	No hit
contig00872	6	2	4	588	No hit
contig00873	4	2	2	684	FB|FBgn0038320 - symbol:Sra-1 "specifically Rac1-associated protein 1" species:7227 "Drosophila melanogaster" [GO:0017048 "Rho GTPase binding" evidence=NAS] [GO:0050807 "regulation of synapse organization" evidence=IMP] [GO:0007411 "axon guidance" evidence=IMP] [GO:0030031 "cell projection assembly" evidence=IMP] [GO:0030866 "cortical actin cytoskeleton organization" evidence=IMP] [GO:0008360 "re…
contig00874	28	15	13	1707	FB|FBgn0031670 - symbol:CG3887 species:7227 "Drosophila melanogaster" [GO:0005575 "cellular_component" evidence=ND] [GO:0008430 "selenium binding" evidence=IEA] [GO:0045454 "cell redox homeostasis" evidence=IEA] InterPro:IPR011893 InterPro:IPR019389 Pfam:PF10262 EMBL:AE014134 GO:GO:0045454 GO:GO:0008430 TIGRFAMs:TIGR02174 PANTHER:PTHR13544 EMBL:AY061409 RefSeq:NP_608897.1 SMR:Q9VMV6 STRING:Q9VMV6…
contig00875	13	8	5	932	FB|FBgn0033669 - symbol:CG8979 species:7227 "Drosophila melanogaster" [GO:0008539 "proteasome inhibitor activity" evidence=ISS;NAS] [GO:0006974 "response to DNA damage stimulus" evidence=IMP] EMBL:AE013599 GO:GO:0005515 GO:GO:0000502 GO:GO:0034984 InterPro:IPR021625 Pfam:PF11566 EMBL:AY058250 RefSeq:NP_610715.1 RefSeq:NP_725092.1 RefSeq:NP_725093.1 UniGene:Dm.4218 SMR:Q9V637 DIP:DIP-18931N IntAct…
contig00876	3	1	2	591	RGD|619938 - symbol:Nup62 "nucleoporin 62" species:10116 "Rattus norvegicus" [GO:0000922 "spindle pole" evidence=IEA] [GO:0005515 "protein binding" evidence=ISO;IPI] [GO:0005634 "nucleus" evidence=IEA] [GO:0005643 "nuclear pore" evidence=ISO;ISS] [GO:0005730 "nucleolus" evidence=ISO] [GO:0005737 "cytoplasm" evidence=IEA] [GO:0005813 "centrosome" evidence=ISO] [GO:0005856 "cytoskeleton" evidence=I…
contig00877	9	5	4	721	ZFIN|ZDB-GENE-030131-5395 - symbol:st13 "suppression of tumorigenicity 13 (colon carcinoma) (Hsp70 interacting protein)" species:7955 "Danio rerio" [GO:0005488 "binding" evidence=IEA] InterPro:IPR011990 ZFIN:ZDB-GENE-030131-5395 GO:GO:0005488 Gene3D:G3DSA:1.25.40.10 InterPro:IPR013026 InterPro:IPR019734 PROSITE:PS50005 PROSITE:PS50293 SMART:SM00028 InterPro:IPR006636 SMART:SM00727 HOGENOM:HBG6075…
contig00878	4	3	1	500	No hit
contig00879	88	37	51	2057	FB|FBgn0024734 - symbol:PRL-1 "PRL-1" species:7227 "Drosophila melanogaster" [GO:0004727 "prenylated protein tyrosine phosphatase activity" evidence=ISS;NAS] [GO:0008138 "protein tyrosine/serine/threonine phosphatase activity" evidence=IEA;NAS] [GO:0006470 "protein amino acid dephosphorylation" evidence=IEA;NAS] InterPro:IPR000340 InterPro:IPR000387 Pfam:PF00782 PROSITE:PS50056 GO:GO:0006470 GO:G…
contig00880	14	10	4	164	No hit
contig00881	7	4	3	165	No hit
contig00882	7	2	5	532	No hit
contig00883	16	5	11	894	FB|FBgn0260439 - symbol:Pp2A-29B "Protein phosphatase 2A at 29B" species:7227 "Drosophila melanogaster" [GO:0006470 "protein amino acid dephosphorylation" evidence=ISS] [GO:0008601 "protein phosphatase type 2A regulator activity" evidence=ISS] [GO:0000159 "protein phosphatase type 2A complex" evidence=ISS] [GO:0008287 "protein serine/threonine phosphatase complex" evidence=ISS;NAS] [GO:0004722 "p…
contig00884	53	32	21	611	FB|FBgn0039757 - symbol:RpS7 "Ribosomal protein S7" species:7227 "Drosophila melanogaster" [GO:0006412 "translation" evidence=ISS] [GO:0003735 "structural constituent of ribosome" evidence=ISS] [GO:0022627 "cytosolic small ribosomal subunit" evidence=ISS] [GO:0005811 "lipid particle" evidence=IDA] [GO:0032183 "SUMO binding" evidence=IPI] InterPro:IPR000554 Pfam:PF01251 PROSITE:PS00948 EMBL:AE0142…
contig00885	8	5	3	825	No hit
contig00886	87	55	32	1832	No hit
contig00887	20	7	13	955	No hit
contig00888	39	19	20	1241	FB|FBgn0085487 - symbol:CG34458 species:7227 "Drosophila melanogaster" [GO:0005575 "cellular_component" evidence=ND] InterPro:IPR001254 InterPro:IPR001314 InterPro:IPR009003 InterPro:IPR018114 Pfam:PF00089 PRINTS:PR00722 PROSITE:PS00134 PROSITE:PS00135 PROSITE:PS50240 SMART:SM00020 EMBL:AE013599 InterPro:IPR010916 GO:GO:0006508 GO:GO:0004252 SUPFAM:SSF50494 PROSITE:PS00430 RefSeq:NP_001097340.1 U…
contig00889	22	16	6	1272	No hit
contig00890	9	4	5	427	No hit
contig00891	20	11	9	914	FB|FBgn0038485 - symbol:CG5255 species:7227 "Drosophila melanogaster" [GO:0004252 "serine-type endopeptidase activity" evidence=ISS;NAS] [GO:0006508 "proteolysis" evidence=IEA;NAS] InterPro:IPR001254 InterPro:IPR001314 InterPro:IPR009003 InterPro:IPR018114 Pfam:PF00089 PRINTS:PR00722 PROSITE:PS00134 PROSITE:PS00135 PROSITE:PS50240 SMART:SM00020 EMBL:AE014297 GO:GO:0006508 GO:GO:0004252 SUPFAM:SSF…
contig00892	8	5	3	822	MGI|MGI:1913323 - symbol:Txndc12 "thioredoxin domain containing 12 (endoplasmic reticulum)" species:10090 "Mus musculus" [GO:0005783 "endoplasmic reticulum" evidence=IEA] [GO:0055114 "oxidation reduction" evidence=IEA] [GO:0016491 "oxidoreductase activity" evidence=IEA] [GO:0045454 "cell redox homeostasis" evidence=IEA] [GO:0019153 "protein-disulfide reductase (glutathione) activity" evidence=IEA…
contig00893	93	37	56	838	FB|FBgn0005593 - symbol:RpL7 "Ribosomal protein L7" species:7227 "Drosophila melanogaster" [GO:0022625 "cytosolic large ribosomal subunit" evidence=ISS] [GO:0003735 "structural constituent of ribosome" evidence=ISS;NAS] [GO:0006412 "translation" evidence=ISS;NAS] [GO:0005840 "ribosome" evidence=NAS] [GO:0003729 "mRNA binding" evidence=NAS] [GO:0019843 "rRNA binding" evidence=NAS] [GO:0030528 "tra…
contig00895	12	4	8	286	No hit
contig00896	58	23	35	1771	FB|FBgn0028689 - symbol:Rpn6 "Proteasome p44.5 subunit" species:7227 "Drosophila melanogaster" [GO:0008541 "proteasome regulatory particle, lid subcomplex" evidence=ISS;NAS] [GO:0006508 "proteolysis" evidence=ISS;IDA] [GO:0004175 "endopeptidase activity" evidence=IDA] [GO:0005838 "proteasome regulatory particle" evidence=ISS;IDA] INTERPRO:IPR000717 EMBL:AE013599 GO:GO:0006508 InterPro:IPR011991 G…
contig00897	34	18	16	440	No hit
contig00898	27	17	10	451	No hit
contig00899	6	0	6	482	No hit
contig00900	19	14	5	1002	FB|FBgn0038037 - symbol:Cyp9f2 "Cyp9f2" species:7227 "Drosophila melanogaster" [GO:0005792 "microsome" evidence=NAS] [GO:0009055 "electron carrier activity" evidence=IEA;ISS;NAS] [GO:0016020 "membrane" evidence=NAS] [GO:0055114 "oxidation reduction" evidence=IEA] [GO:0020037 "heme binding" evidence=IEA] [GO:0004497 "monooxygenase activity" evidence=IEA] InterPro:IPR001128 InterPro:IPR002401 Pfam:…
contig00901	5	4	1	652	FB|FBgn0029979 - symbol:CG10777 species:7227 "Drosophila melanogaster" [GO:0003724 "RNA helicase activity" evidence=ISS] [GO:0003676 "nucleic acid binding" evidence=IEA] [GO:0005524 "ATP binding" evidence=IEA] [GO:0008026 "ATP-dependent helicase activity" evidence=IEA] InterPro:IPR000629 InterPro:IPR001650 InterPro:IPR011545 Pfam:PF00270 Pfam:PF00271 PROSITE:PS00039 PROSITE:PS51194 SMART:SM00490 …
contig00902	5	1	4	557	FB|FBgn0029838 - symbol:CG4666 species:7227 "Drosophila melanogaster" [GO:0008150 "biological_process" evidence=ND] [GO:0003674 "molecular_function" evidence=ND] [GO:0005575 "cellular_component" evidence=ND] GO:GO:0005576 EMBL:AE014298 EMBL:AY071547 RefSeq:NP_572292.1 UniGene:Dm.5354 SMR:Q9W440 PRIDE:Q9W440 Ensembl:FBtr0070887 GeneID:31541 KEGG:dme:Dmel_CG4666 NMPDR:fig|7227.3.peg.16675 UCSC:CG46…
contig00903	12	5	7	1409	FB|FBgn0043806 - symbol:CG32032 species:7227 "Drosophila melanogaster" [GO:0005575 "cellular_component" evidence=ND] [GO:0008150 "biological_process" evidence=ND] [GO:0005488 "binding" evidence=IEA] EMBL:BT001823 PRIDE:Q8IGE3 Ensembl:FBtr0076529 FlyBase:FBgn0043806 eggNOG:inNOG10281 InParanoid:Q8IGE3 ArrayExpress:Q8IGE3 Bgee:Q8IGE3 Uniprot:Q8IGE3
contig00904	30	19	11	1249	MGI|MGI:1914497 - symbol:Mosc2 "MOCO sulphurase C-terminal domain containing 2" species:10090 "Mus musculus" [GO:0016020 "membrane" evidence=IEA] [GO:0005741 "mitochondrial outer membrane" evidence=IEA] [GO:0030151 "molybdenum ion binding" evidence=IEA] [GO:0055114 "oxidation reduction" evidence=IEA] [GO:0016491 "oxidoreductase activity" evidence=IEA] [GO:0003824 "catalytic activity" evidence=IEA…
contig00905	7	2	5	745	No hit
contig00906	9	5	4	619	RGD|1309625 - symbol:Cdkl2 "cyclin-dependent kinase-like 2 (CDC2-related kinase)" species:10116 "Rattus norvegicus" [GO:0000166 "nucleotide binding" evidence=IEA] [GO:0004674 "protein serine/threonine kinase activity" evidence=IEA] [GO:0004693 "cyclin-dependent protein kinase activity" evidence=IEA] [GO:0005524 "ATP binding" evidence=IEA] [GO:0005634 "nucleus" evidence=IEA] [GO:0005737 "cytoplasm…
contig00907	30	23	7	2319	No hit
contig00908	4	2	2	659	No hit
contig00909	14	10	4	518	FB|FBgn0069923 - symbol:CG41128 species:7227 "Drosophila melanogaster" [GO:0003674 "molecular_function" evidence=ND] [GO:0008150 "biological_process" evidence=ND] [GO:0005575 "cellular_component" evidence=ND] InterPro:IPR007512 PANTHER:PTHR21304 Pfam:PF04418 EMBL:CM000459 EMBL:AY071755 RefSeq:NP_001015402.3 PRIDE:Q8SY69 Ensembl:FBtr0113998 GeneID:3355108 KEGG:dme:Dmel_CG41128 UCSC:CG41128-RA FlyB…
contig00910	4	1	3	526	No hit
contig00911	10	2	8	710	RGD|619905 - symbol:Slc7a9 "solute carrier family 7 (cationic amino acid transporter, y+ system), member 9" species:10116 "Rattus norvegicus" [GO:0005575 "cellular_component" evidence=ND] [GO:0005886 "plasma membrane" evidence=ISO] [GO:0006865 "amino acid transport" evidence=IDA] [GO:0015171 "amino acid transmembrane transporter activity" evidence=IDA] [GO:0015175 "neutral amino acid transmembran…
contig00912	2	0	2	486	RGD|621195 - symbol:Ptgr1 "prostaglandin reductase 1" species:10116 "Rattus norvegicus" [GO:0005488 "binding" evidence=IEA] [GO:0005737 "cytoplasm" evidence=IEA] [GO:0008270 "zinc ion binding" evidence=IEA] [GO:0009636 "response to toxin" evidence=IEP] [GO:0016491 "oxidoreductase activity" evidence=IEA] [GO:0032440 "2-alkenal reductase activity" evidence=IEA] [GO:0047522 "15-oxoprostaglandin 13-o…
contig00913	6	3	3	728	FB|FBgn0031865 - symbol:Nha1 "Na[+]/H[+] hydrogen antiporter 1" species:7227 "Drosophila melanogaster" [GO:0015385 "sodium:hydrogen antiporter activity" evidence=ISS] [GO:0006812 "cation transport" evidence=IEA] [GO:0055085 "transmembrane transport" evidence=IEA] [GO:0016021 "integral to membrane" evidence=IEA] [GO:0005903 "brush border" evidence=IDA] InterPro:IPR006153 Pfam:PF00999 GO:GO:0005515…
contig00914	4	1	3	769	FB|FBgn0005634 - symbol:zip "zipper" species:7227 "Drosophila melanogaster" [GO:0016461 "unconventional myosin complex" evidence=ISS;NAS] [GO:0007391 "dorsal closure" evidence=IMP;TAS] [GO:0008258 "head involution" evidence=IMP] [GO:0007443 "Malpighian tubule morphogenesis" evidence=IMP] [GO:0007435 "salivary gland morphogenesis" evidence=IMP] [GO:0005856 "cytoskeleton" evidence=NAS] [GO:0007297 …
contig00915	12	7	5	618	No hit
contig00916	4	4	0	246	No hit
contig00917	76	39	37	2430	CGD|CAL0003416 - symbol:orf19.2629 species:5476 "Candida albicans" [GO:0006461 "protein complex assembly" evidence=IEA] [GO:0006888 "ER to Golgi vesicle-mediated transport" evidence=IEA] [GO:0005625 "soluble fraction" evidence=IEA] [GO:0012507 "ER to Golgi transport vesicle membrane" evidence=IEA] InterPro:IPR006953 InterPro:IPR011989 InterPro:IPR016024 Pfam:PF04869 CGD:CAL0003416 GO:GO:0006886 S…
contig00918	45	20	25	758	No hit
contig00919	17	10	7	1407	No hit
contig00920	12	7	5	287	No hit
contig00921	4	3	1	586	RGD|1304793 - symbol:Tmem222 "transmembrane protein 222" species:10116 "Rattus norvegicus" [GO:0005515 "protein binding" evidence=IEA;ISO] RGD:1304793 HOVERGEN:HBG055708 InterPro:IPR008496 PANTHER:PTHR20921 Pfam:PF05608 EMBL:BC158875 IPI:IPI00366748 RefSeq:NP_001107252.1 UniGene:Rn.102748 Ensembl:ENSRNOT00000011357 GeneID:313021 KEGG:rno:313021 CTD:313021 eggNOG:roNOG09107 NextBio:665475 Genevest…
contig00922	11	7	4	1078	ZFIN|ZDB-GENE-040426-905 - symbol:adrm1b "adhesion regulating molecule 1b" species:7955 "Danio rerio" [GO:0005634 "nucleus" evidence=IEA] [GO:0005737 "cytoplasm" evidence=IEA] [GO:0000502 "proteasome complex" evidence=IEA] InterPro:IPR006773 Pfam:PF04683 ZFIN:ZDB-GENE-040426-905 GO:GO:0005634 GO:GO:0005737 HOGENOM:HBG384303 OMA:MNVPAGP PANTHER:PTHR12225 HOVERGEN:HBG073518 OrthoDB:EOG90CM2T EMBL:B…
contig00923	6	3	3	615	ZFIN|ZDB-GENE-050417-353 - symbol:zgc:110214 "zgc:110214" species:7955 "Danio rerio" [GO:0003674 "molecular_function" evidence=ND] [GO:0005575 "cellular_component" evidence=ND] [GO:0008150 "biological_process" evidence=ND] ZFIN:ZDB-GENE-050417-353 InterPro:IPR006984 PANTHER:PTHR12416 Pfam:PF04900 HOVERGEN:HBG054456 EMBL:BC092802 IPI:IPI00803616 RefSeq:NP_001017816.1 UniGene:Dr.78006 STRING:Q568M1…
contig00924	6	6	0	493	RGD|621131 - symbol:Uchl3-ps1 "ubiquitin carboxyl-terminal esterase L3, pseudogene 1" species:10116 "Rattus norvegicus" [GO:0004221 "ubiquitin thiolesterase activity" evidence=IEA] [GO:0005622 "intracellular" evidence=IEA] [GO:0005737 "cytoplasm" evidence=IEA] [GO:0006511 "ubiquitin-dependent protein catabolic process" evidence=IEA] [GO:0007628 "adult walking behavior" evidence=ISO] [GO:0008233 "…
contig00925	18	9	9	871	RGD|61849 - symbol:Psma6 "proteasome (prosome, macropain) subunit, alpha type 6" species:10116 "Rattus norvegicus" [GO:0004298 "threonine-type endopeptidase activity" evidence=IEA] [GO:0005515 "protein binding" evidence=ISO] [GO:0005634 "nucleus" evidence=IEA;ISO] [GO:0005737 "cytoplasm" evidence=IEA;ISO] [GO:0005739 "mitochondrion" evidence=ISO] [GO:0006511 "ubiquitin-dependent protein catabolic…
contig00926	5	1	4	508	No hit
contig00927	7	4	3	516	No hit
contig00928	12	7	5	1039	WB|WBGene00011530 - symbol:T06D8.10 species:6239 "Caenorhabditis elegans" [GO:0004601 "peroxidase activity" evidence=IEA] [GO:0006979 "response to oxidative stress" evidence=IEA] [GO:0020037 "heme binding" evidence=IEA] [GO:0055114 "oxidation reduction" evidence=IEA] InterPro:IPR002007 InterPro:IPR010255 InterPro:IPR019791 Pfam:PF03098 PRINTS:PR00457 PROSITE:PS50292 GO:GO:0055114 GO:GO:0006979 GO…
contig00929	4	0	4	486	No hit
contig00930	3	0	3	512	FB|FBgn0032393 - symbol:CG12264 species:7227 "Drosophila melanogaster" [GO:0016226 "iron-sulfur cluster assembly" evidence=ISS;NAS] [GO:0004123 "cystathionine gamma-lyase activity" evidence=ISS;NAS] [GO:0005739 "mitochondrion" evidence=ISS;NAS] [GO:0006523 "alanine biosynthetic process" evidence=ISS] [GO:0005737 "cytoplasm" evidence=ISS] [GO:0031071 "cysteine desulfurase activity" evidence=IEA] […
contig00931	3	2	1	582	No hit
contig00932	7	2	5	491	FB|FBgn0086134 - symbol:Pros25 "Proteasome 25kD subunit" species:7227 "Drosophila melanogaster" [GO:0004175 "endopeptidase activity" evidence=ISS;NAS] [GO:0005839 "proteasome core complex" evidence=ISS] [GO:0000502 "proteasome complex" evidence=NAS] [GO:0006511 "ubiquitin-dependent protein catabolic process" evidence=IEA;NAS] [GO:0019773 "proteasome core complex, alpha-subunit complex" evidence=I…
contig00933	3	0	3	520	No hit
contig00934	21	10	11	992	FB|FBgn0030310 - symbol:PGRP-SA "Peptidoglycan recognition protein SA" species:7227 "Drosophila melanogaster" [GO:0016045 "detection of bacterium" evidence=NAS] [GO:0016019 "peptidoglycan receptor activity" evidence=ISS;NAS;TAS] [GO:0042834 "peptidoglycan binding" evidence=NAS;IDA;TAS] [GO:0006955 "immune response" evidence=ISS;TAS] [GO:0005576 "extracellular region" evidence=ISS;IDA] [GO:0006952…
contig00935	5	1	4	535	FB|FBgn0030478 - symbol:CG1640 species:7227 "Drosophila melanogaster" [GO:0004021 "L-alanine:2-oxoglutarate aminotransferase activity" evidence=ISS] [GO:0009058 "biosynthetic process" evidence=IEA] [GO:0030170 "pyridoxal phosphate binding" evidence=IEA] InterPro:IPR004839 InterPro:IPR015421 InterPro:IPR015422 Pfam:PF00155 GO:GO:0016847 GO:GO:0030170 GO:GO:0009058 InterPro:IPR015424 Gene3D:G3DSA:3…
contig00936	5	1	4	616	No hit
contig00937	7	5	2	766	No hit
contig00938	2	0	2	286	No hit
contig00939	3	3	0	544	No hit
contig00940	25	9	16	1112	FB|FBgn0027338 - symbol:Kap-alpha3 "karyopherin alpha3" species:7227 "Drosophila melanogaster" [GO:0006606 "protein import into nucleus" evidence=ISS;NAS] [GO:0008565 "protein transporter activity" evidence=ISS] [GO:0005643 "nuclear pore" evidence=ISS;NAS] [GO:0008320 "protein transmembrane transporter activity" evidence=NAS] [GO:0005737 "cytoplasm" evidence=IEA] [GO:0005515 "protein binding" evi…
contig00941	37	20	17	1014	FB|FBgn0035904 - symbol:CG6776 species:7227 "Drosophila melanogaster" [GO:0004364 "glutathione transferase activity" evidence=ISS;NAS] [GO:0008152 "metabolic process" evidence=IEA] [GO:0005737 "cytoplasm" evidence=IEA] [GO:0016782 "transferase activity, transferring sulfur-containing groups" evidence=IDA] [GO:0004734 "pyrimidodiazepine synthase activity" evidence=IDA] [GO:0045174 "glutathione deh…
contig00942	26	16	10	1204	FB|FBgn0031484 - symbol:CG3165 species:7227 "Drosophila melanogaster" [GO:0003676 "nucleic acid binding" evidence=IEA] InterPro:IPR012337 EMBL:AE014134 GO:GO:0003676 SUPFAM:SSF53098 EMBL:AY070563 RefSeq:NP_608732.1 UniGene:Dm.30761 SMR:Q9VQJ7 IntAct:Q9VQJ7 PRIDE:Q9VQJ7 Ensembl:FBtr0077642 GeneID:33503 KEGG:dme:Dmel_CG3165 NMPDR:fig|7227.3.peg.508 UCSC:CG3165-RA FlyBase:FBgn0031484 eggNOG:inNOG113…
contig00943	6	4	2	741	FB|FBgn0037818 - symbol:CG6465 species:7227 "Drosophila melanogaster" [GO:0004046 "aminoacylase activity" evidence=ISS] [GO:0005737 "cytoplasm" evidence=IEA] [GO:0006508 "proteolysis" evidence=IEA] [GO:0006520 "cellular amino acid metabolic process" evidence=IEA] [GO:0008237 "metallopeptidase activity" evidence=IEA] [GO:0005515 "protein binding" evidence=IEA] InterPro:IPR001261 InterPro:IPR002933…
contig00944	2	1	1	487	No hit
contig00945	9	6	3	106	No hit
contig00946	13	6	7	521	No hit
contig00947	56	29	27	1584	FB|FBgn0003961 - symbol:Uro "Urate oxidase" species:7227 "Drosophila melanogaster" [GO:0019428 "allantoin biosynthetic process" evidence=TAS] [GO:0004846 "urate oxidase activity" evidence=ISS;NAS] [GO:0005777 "peroxisome" evidence=NAS] [GO:0055114 "oxidation reduction" evidence=IEA] [GO:0006144 "purine base metabolic process" evidence=IEA] InterPro:IPR002042 InterPro:IPR019842 Pfam:PF01014 PIRSF:…
contig00948	8	0	8	767	FB|FBgn0036316 - symbol:CG10960 species:7227 "Drosophila melanogaster" [GO:0005355 "glucose transmembrane transporter activity" evidence=ISS] [GO:0016020 "membrane" evidence=IEA] [GO:0055085 "transmembrane transport" evidence=IEA] InterPro:IPR003663 InterPro:IPR005829 PRINTS:PR00171 PROSITE:PS00217 GO:GO:0016021 EMBL:AE014296 GO:GO:0055085 InterPro:IPR016196 SUPFAM:SSF103473 GO:GO:0022891 TIGRFAM…
contig00949	3	1	2	521	FB|FBgn0039025 - symbol:CG7023 species:7227 "Drosophila melanogaster" [GO:0006511 "ubiquitin-dependent protein catabolic process" evidence=IEA] [GO:0004221 "ubiquitin thiolesterase activity" evidence=IEA] InterPro:IPR001394 InterPro:IPR018200 Pfam:PF00443 PROSITE:PS00973 PROSITE:PS50235 EMBL:AE014297 GO:GO:0006511 GO:GO:0004221 HSSP:Q93009 Ensembl:FBtr0084310 Ensembl:FBtr0084311 FlyBase:FBgn00390…
contig00950	4	2	2	643	No hit
contig00951	4	1	3	502	RGD|1304789 - symbol:Serpina9 "serine (or cysteine) peptidase inhibitor, clade A (alpha-1 antiproteinase, antitrypsin), member 9" species:10116 "Rattus norvegicus" [GO:0004867 "serine-type endopeptidase inhibitor activity" evidence=ISO] GenBank:NM_001106754.1 Ncbi:NP_001100224
contig00952	2	2	0	491	No hit
contig00953	5	3	2	575	FB|FBgn0012036 - symbol:Aldh "Aldehyde dehydrogenase" species:7227 "Drosophila melanogaster" [GO:0005737 "cytoplasm" evidence=IDA] [GO:0004029 "aldehyde dehydrogenase (NAD) activity" evidence=ISS;IDA] [GO:0005739 "mitochondrion" evidence=ISS;IDA] [GO:0006090 "pyruvate metabolic process" evidence=ISS] [GO:0005759 "mitochondrial matrix" evidence=ISS] [GO:0055114 "oxidation reduction" evidence=IEA] …
contig00954	19	7	12	1313	FB|FBgn0038037 - symbol:Cyp9f2 "Cyp9f2" species:7227 "Drosophila melanogaster" [GO:0005792 "microsome" evidence=NAS] [GO:0009055 "electron carrier activity" evidence=IEA;ISS;NAS] [GO:0016020 "membrane" evidence=NAS] [GO:0055114 "oxidation reduction" evidence=IEA] [GO:0020037 "heme binding" evidence=IEA] [GO:0004497 "monooxygenase activity" evidence=IEA] InterPro:IPR001128 InterPro:IPR002401 Pfam:…
contig00955	19	7	12	1169	No hit
contig00956	10	5	5	898	No hit
contig00957	46	22	24	1846	FB|FBgn0001208 - symbol:Hn "Henna" species:7227 "Drosophila melanogaster" [GO:0004505 "phenylalanine 4-monooxygenase activity" evidence=ISS;NAS;IDA;IMP] [GO:0006559 "L-phenylalanine catabolic process" evidence=NAS;IMP] [GO:0006726 "eye pigment biosynthetic process" evidence=IDA] [GO:0004510 "tryptophan 5-monooxygenase activity" evidence=NAS] [GO:0055114 "oxidation reduction" evidence=IEA] [GO:000…
contig00958	15	3	12	290	No hit
contig00959	5	5	0	563	RGD|1306361 - symbol:Ube3a "ubiquitin protein ligase E3A" species:10116 "Rattus norvegicus" [GO:0003674 "molecular_function" evidence=ND] [GO:0005575 "cellular_component" evidence=ND] [GO:0005622 "intracellular" evidence=IEA] [GO:0006464 "protein modification process" evidence=IEA] [GO:0008150 "biological_process" evidence=ND] [GO:0016881 "acid-amino acid ligase activity" evidence=IEA] GenBank:XM…
contig00960	17	11	6	638	FB|FBgn0004921 - symbol:Ggamma1 "G protein gamma 1" species:7227 "Drosophila melanogaster" [GO:0007186 "G-protein coupled receptor protein signaling pathway" evidence=IEA;NAS] [GO:0003924 "GTPase activity" evidence=NAS] [GO:0005834 "heterotrimeric G-protein complex" evidence=IEA;NAS] [GO:0007015 "actin filament organization" evidence=IMP] [GO:0007155 "cell adhesion" evidence=IMP] [GO:0008360 "reg…
contig00961	17	8	9	910	RGD|61846 - symbol:Psma4 "proteasome (prosome, macropain) subunit, alpha type 4" species:10116 "Rattus norvegicus" [GO:0004298 "threonine-type endopeptidase activity" evidence=IEA] [GO:0005634 "nucleus" evidence=IEA] [GO:0005737 "cytoplasm" evidence=IEA] [GO:0006511 "ubiquitin-dependent protein catabolic process" evidence=IEA] [GO:0008233 "peptidase activity" evidence=IEA] [GO:0019773 "proteasome…
contig00962	3	1	2	530	No hit
contig00963	4	2	2	595	No hit
contig00964	46	23	23	805	ZFIN|ZDB-GENE-030131-5723 - symbol:psat1 "phosphoserine aminotransferase 1" species:7955 "Danio rerio" [GO:0004648 "O-phospho-L-serine:2-oxoglutarate aminotransferase activity" evidence=IEA] [GO:0003824 "catalytic activity" evidence=IEA] [GO:0030170 "pyridoxal phosphate binding" evidence=IEA] [GO:0006564 "L-serine biosynthetic process" evidence=IEA] [GO:0008152 "metabolic process" evidence=IEA] […
contig00965	6	2	4	542	No hit
contig00966	64	35	29	1554	FB|FBgn0052687 - symbol:CG32687 species:7227 "Drosophila melanogaster" [GO:0005515 "protein binding" evidence=IEA] Pfam:PF00560 InterPro:IPR001611 InterPro:IPR003591 GO:GO:0005515 EMBL:AE014298 SMART:SM00369 HSSP:Q9BZR6 OMA:NLRSLEC EMBL:AY113577 RefSeq:NP_727428.1 UniGene:Dm.22745 SMR:Q9W2U2 IntAct:Q9W2U2 Ensembl:FBtr0071458 GeneID:31980 KEGG:dme:Dmel_CG32687 NMPDR:fig|7227.3.peg.17272 UCSC:CG326…
contig00967	2	0	2	505	FB|FBgn0086450 - symbol:su(r) "suppressor of rudimentary" species:7227 "Drosophila melanogaster" [GO:0004159 "dihydrouracil dehydrogenase (NAD+) activity" evidence=TAS] [GO:0017113 "dihydropyrimidine dehydrogenase (NADP+) activity" evidence=ISS;NAS] [GO:0005737 "cytoplasm" evidence=IEA] [GO:0009055 "electron carrier activity" evidence=IEA] [GO:0006222 "UMP biosynthetic process" evidence=IEA] [GO:…
contig00969	10	5	5	633	ZFIN|ZDB-GENE-050417-219 - symbol:zgc:112178 "zgc:112178" species:7955 "Danio rerio" [GO:0003674 "molecular_function" evidence=ND] [GO:0005575 "cellular_component" evidence=ND] [GO:0008150 "biological_process" evidence=ND] ZFIN:ZDB-GENE-050417-219 InterPro:IPR005178 PANTHER:PTHR23423 Pfam:PF03619 HOVERGEN:HBG051270 EMBL:BC093245 IPI:IPI00551991 RefSeq:NP_001017718.1 UniGene:Dr.79687 Ensembl:ENSDA…
contig00970	7	3	4	765	No hit
contig00971	30	8	22	1346	ZFIN|ZDB-GENE-050327-32 - symbol:zgc:113227 "zgc:113227" species:7955 "Danio rerio" [GO:0006313 "transposition, DNA-mediated" evidence=IEA] [GO:0003677 "DNA binding" evidence=IEA] [GO:0004803 "transposase activity" evidence=IEA] [GO:0005575 "cellular_component" evidence=ND] ZFIN:ZDB-GENE-050327-32 OMA:TASCIIT EMBL:BC091804 IPI:IPI00506833 RefSeq:NP_001014341.1 UniGene:Dr.90965 Ensembl:ENSDART0000…
contig00972	6	6	0	586	No hit
contig00973	7	3	4	933	No hit
contig00974	92	46	46	2505	WB|WBGene00006407 - symbol:lim-9 species:6239 "Caenorhabditis elegans" [GO:0008270 "zinc ion binding" evidence=IEA] [GO:0031430 "M band" evidence=IDA] [GO:0019904 "protein domain specific binding" evidence=IPI] [GO:0005515 "protein binding" evidence=IPI] Pfam:PF00412 InterPro:IPR001781 InterPro:IPR010442 Pfam:PF06297 PROSITE:PS00478 PROSITE:PS50023 PROSITE:PS51303 SMART:SM00132 GO:GO:0008270 Gene…
contig00975	4	4	0	617	FB|FBgn0027571 - symbol:CG3523 species:7227 "Drosophila melanogaster" [GO:0004312 "fatty-acid synthase activity" evidence=ISS] [GO:0048037 "cofactor binding" evidence=IEA] [GO:0016491 "oxidoreductase activity" evidence=IEA] [GO:0008270 "zinc ion binding" evidence=IEA] [GO:0009058 "biosynthetic process" evidence=IEA] [GO:0055114 "oxidation reduction" evidence=IEA] [GO:0016788 "hydrolase activity, …
contig00976	6	2	4	442	No hit
contig00977	4	2	2	524	WB|WBGene00012407 - symbol:Y7A5A.1 species:6239 "Caenorhabditis elegans" [GO:0016491 "oxidoreductase activity" evidence=IEA] [GO:0050660 "FAD binding" evidence=IEA] [GO:0003824 "catalytic activity" evidence=IEA] [GO:0016021 "integral to membrane" evidence=IEA] InterPro:IPR006094 InterPro:IPR016166 InterPro:IPR016168 Pfam:PF01565 PROSITE:PS51387 GO:GO:0016491 GO:GO:0050660 Gene3D:G3DSA:3.30.465.20…
contig00978	2	1	1	521	FB|FBgn0015019 - symbol:Cctgamma "Cctgamma" species:7227 "Drosophila melanogaster" [GO:0005832 "chaperonin-containing T-complex" evidence=ISS] [GO:0006457 "protein folding" evidence=ISS;NAS] [GO:0042623 "ATPase activity, coupled" evidence=ISS;NAS] [GO:0051082 "unfolded protein binding" evidence=ISS] [GO:0005737 "cytoplasm" evidence=NAS] [GO:0005524 "ATP binding" evidence=IEA] [GO:0007052 "mitotic…
contig00979	15	11	4	611	FB|FBgn0015834 - symbol:Trip1 "Trip1" species:7227 "Drosophila melanogaster" [GO:0006412 "translation" evidence=ISS;NAS] [GO:0003743 "translation initiation factor activity" evidence=ISS;NAS] [GO:0005852 "eukaryotic translation initiation factor 3 complex" evidence=ISS;NAS] [GO:0005829 "cytosol" evidence=NAS] [GO:0006413 "translational initiation" evidence=ISS] InterPro:IPR001680 Pfam:PF00400 GO:…
contig00980	7	4	3	581	FB|FBgn0034793 - symbol:asrij "asrij" species:7227 "Drosophila melanogaster" [GO:0005575 "cellular_component" evidence=ND] [GO:0003674 "molecular_function" evidence=ND] [GO:0008150 "biological_process" evidence=ND] EMBL:AE013599 GO:GO:0005515 InterPro:IPR009764 PANTHER:PTHR13336 Pfam:PF07051 EMBL:AY089314 RefSeq:NP_611733.1 UniGene:Dm.5105 IntAct:Q9W1X9 PRIDE:Q9W1X9 Ensembl:FBtr0071902 GeneID:376…
contig00981	12	3	9	586	FB|FBgn0031436 - symbol:CG3214 species:7227 "Drosophila melanogaster" [GO:0005747 "mitochondrial respiratory chain complex I" evidence=ISS] [GO:0008137 "NADH dehydrogenase (ubiquinone) activity" evidence=ISS] [GO:0003954 "NADH dehydrogenase activity" evidence=ISS] [GO:0006120 "mitochondrial electron transport, NADH to ubiquinone" evidence=ISS] [GO:0009055 "electron carrier activity" evidence=IEA]…
contig00982	15	4	11	952	FB|FBgn0014868 - symbol:Ost48 "Oligosaccharyltransferase 48kD subunit" species:7227 "Drosophila melanogaster" [GO:0004579 "dolichyl-diphosphooligosaccharide-protein glycotransferase activity" evidence=ISS] [GO:0006487 "protein amino acid N-linked glycosylation" evidence=NAS] [GO:0005789 "endoplasmic reticulum membrane" evidence=IEA] [GO:0018279 "protein amino acid N-linked glycosylation via aspar…
contig00983	2	0	2	319	No hit
contig00984	7	5	2	714	FB|FBgn0037632 - symbol:Tcp-1eta "Tcp-1eta" species:7227 "Drosophila melanogaster" [GO:0005832 "chaperonin-containing T-complex" evidence=ISS] [GO:0042623 "ATPase activity, coupled" evidence=ISS] [GO:0006457 "protein folding" evidence=ISS] [GO:0005524 "ATP binding" evidence=IEA] [GO:0051082 "unfolded protein binding" evidence=IEA] [GO:0007052 "mitotic spindle organization" evidence=IMP] InterPro:…
contig00985	8	4	4	910	ZFIN|ZDB-GENE-030131-1565 - symbol:ddx3 "DEAD (Asp-Glu-Ala-Asp) box polypeptide 3" species:7955 "Danio rerio" [GO:0003676 "nucleic acid binding" evidence=IEA] [GO:0005524 "ATP binding" evidence=IEA] [GO:0008026 "ATP-dependent helicase activity" evidence=IEA] [GO:0004386 "helicase activity" evidence=IEA] [GO:0008150 "biological_process" evidence=ND] [GO:0005575 "cellular_component" evidence=ND] [G…
contig00986	3	1	2	476	No hit
contig00987	73	39	34	1918	FB|FBgn0027779 - symbol:VhaSFD "Vacuolar H[+]-ATPase SFD subunit" species:7227 "Drosophila melanogaster" [GO:0008553 "hydrogen-exporting ATPase activity, phosphorylative mechanism" evidence=ISS;NAS] [GO:0000221 "vacuolar proton-transporting V-type ATPase, V1 domain" evidence=ISS;NAS] [GO:0008340 "determination of adult lifespan" evidence=IMP] [GO:0005488 "binding" evidence=IEA] [GO:0046961 "proto…
contig00988	76	24	52	820	FB|FBgn0019624 - symbol:CoVa "Cytochrome c oxidase subunit Va" species:7227 "Drosophila melanogaster" [GO:0005751 "mitochondrial respiratory chain complex IV" evidence=ISS;NAS] [GO:0004129 "cytochrome-c oxidase activity" evidence=ISS;NAS] [GO:0005743 "mitochondrial inner membrane" evidence=NAS] [GO:0006123 "mitochondrial electron transport, cytochrome c to oxygen" evidence=ISS] [GO:0045787 "posit…
contig00989	7	5	2	330	No hit
contig00991	16	6	10	821	FB|FBgn0027945 - symbol:ppl "pumpless" species:7227 "Drosophila melanogaster" [GO:0005960 "glycine cleavage complex" evidence=ISS] [GO:0006546 "glycine catabolic process" evidence=ISS] [GO:0005739 "mitochondrion" evidence=ISS] InterPro:IPR002930 Pfam:PF01597 GO:GO:0005739 EMBL:AE014296 InterPro:IPR011053 SUPFAM:SSF51230 GO:GO:0006546 GO:GO:0005960 GO:GO:0031405 InterPro:IPR003016 InterPro:IPR0174…
contig00992	10	7	3	836	No hit
contig00993	9	7	2	707	FB|FBgn0037533 - symbol:CD98hc "CD98 heavy chain" species:7227 "Drosophila melanogaster" [GO:0005975 "carbohydrate metabolic process" evidence=IEA] [GO:0003824 "catalytic activity" evidence=IEA] [GO:0043169 "cation binding" evidence=IEA] [GO:0060356 "leucine import" evidence=IMP] InterPro:IPR006047 InterPro:IPR013781 Pfam:PF00128 GO:GO:0003824 GO:GO:0043169 GO:GO:0005975 GO:GO:0060356 InterPro:IP…
contig00994	8	3	5	925	FB|FBgn0036328 - symbol:CG10749 species:7227 "Drosophila melanogaster" [GO:0005739 "mitochondrion" evidence=ISS] [GO:0030060 "L-malate dehydrogenase activity" evidence=ISS] [GO:0006099 "tricarboxylic acid cycle" evidence=ISS] [GO:0005759 "mitochondrial matrix" evidence=ISS] [GO:0005488 "binding" evidence=IEA] [GO:0006108 "malate metabolic process" evidence=IEA] [GO:0055114 "oxidation reduction" e…
contig00995	8	2	6	565	FB|FBgn0032859 - symbol:Arc-p34 "Arc-p34" species:7227 "Drosophila melanogaster" [GO:0003779 "actin binding" evidence=ISS] [GO:0005885 "Arp2/3 protein complex" evidence=ISS;NAS] [GO:0008064 "regulation of actin polymerization or depolymerization" evidence=NAS] [GO:0008360 "regulation of cell shape" evidence=IMP] [GO:0030031 "cell projection assembly" evidence=IMP] [GO:0030866 "cortical actin cyto…
contig00996	18	9	9	1367	No hit
contig00997	8	7	1	560	No hit
contig00998	5	4	1	470	RGD|70986 - symbol:Slc25a3 "solute carrier family 25 (mitochondrial carrier, phosphate carrier), member 3" species:10116 "Rattus norvegicus" [GO:0005488 "binding" evidence=IEA] [GO:0005739 "mitochondrion" evidence=ISO;IDA] [GO:0005743 "mitochondrial inner membrane" evidence=IEA;ISO] [GO:0015293 "symporter activity" evidence=IEA] [GO:0015317 "phosphate:hydrogen symporter activity" evidence=NAS] [G…
contig00999	11	4	7	756	FB|FBgn0062413 - symbol:Ctr1A "Copper transporter 1A" species:7227 "Drosophila melanogaster" [GO:0005375 "copper ion transmembrane transporter activity" evidence=IC;ISS;IDA;NAS] [GO:0005886 "plasma membrane" evidence=IDA;NAS] [GO:0006825 "copper ion transport" evidence=IDA] [GO:0016021 "integral to membrane" evidence=IEA] [GO:0015088 "copper uptake transmembrane transporter activity" evidence=IMP…
contig01000	64	42	22	3212	FB|FBgn0027560 - symbol:Tps1 "Trehalose-6-phosphate synthase 1" species:7227 "Drosophila melanogaster" [GO:0003825 "alpha,alpha-trehalose-phosphate synthase (UDP-forming) activity" evidence=ISS;NAS] [GO:0005992 "trehalose biosynthetic process" evidence=IEA] [GO:0005811 "lipid particle" evidence=IDA] InterPro:IPR001830 InterPro:IPR003337 InterPro:IPR006379 Pfam:PF00982 Pfam:PF02358 EMBL:AE014134 T…
contig01001	24	12	12	1382	FB|FBgn0000173 - symbol:ben "bendless" species:7227 "Drosophila melanogaster" [GO:0007409 "axonogenesis" evidence=IMP] [GO:0007630 "jump response" evidence=IMP] [GO:0007625 "grooming behavior" evidence=IMP;TAS] [GO:0007412 "axon target recognition" evidence=IMP] [GO:0008594 "photoreceptor cell morphogenesis" evidence=IMP] [GO:0004842 "ubiquitin-protein ligase activity" evidence=ISS;NAS] [GO:00076…
contig01002	65	32	33	788	RGD|619888 - symbol:Rps3 "ribosomal protein S3" species:10116 "Rattus norvegicus" [GO:0003684 "damaged DNA binding" evidence=ISO] [GO:0003723 "RNA binding" evidence=IEA] [GO:0003729 "mRNA binding" evidence=ISO] [GO:0003735 "structural constituent of ribosome" evidence=ISO;IC] [GO:0003906 "DNA-(apurinic or apyrimidinic site) lyase activity" evidence=ISO] [GO:0004519 "endonuclease activity" evidenc…
contig01003	18	10	8	1402	FB|FBgn0037684 - symbol:CG8129 species:7227 "Drosophila melanogaster" [GO:0004794 "L-threonine ammonia-lyase activity" evidence=ISS] [GO:0008152 "metabolic process" evidence=IEA] [GO:0030170 "pyridoxal phosphate binding" evidence=IEA] [GO:0016597 "amino acid binding" evidence=IEA] InterPro:IPR001926 InterPro:IPR002912 InterPro:IPR005789 Pfam:PF00291 Pfam:PF01842 EMBL:AE014297 GO:GO:0030170 GO:GO:…
contig01004	103	52	51	610	FB|FBgn0035753 - symbol:RpL18 "Ribosomal protein L18" species:7227 "Drosophila melanogaster" [GO:0003735 "structural constituent of ribosome" evidence=ISS] [GO:0006412 "translation" evidence=ISS] [GO:0022625 "cytosolic large ribosomal subunit" evidence=ISS] [GO:0007052 "mitotic spindle organization" evidence=IMP] [GO:0000022 "mitotic spindle elongation" evidence=IMP] InterPro:IPR000039 InterPro:I…
contig01005	2	1	1	278	FB|FBgn0067783 - symbol:att-ORFA "alternative testis transcripts open reading frame A" species:7227 "Drosophila melanogaster" [GO:0005740 "mitochondrial envelope" evidence=ISS] [GO:0022857 "transmembrane transporter activity" evidence=ISS] [GO:0005488 "binding" evidence=IEA] [GO:0005743 "mitochondrial inner membrane" evidence=IEA] [GO:0055085 "transmembrane transport" evidence=IEA] InterPro:IPR00…
contig01006	11	5	6	834	No hit
contig01007	3	2	1	466	MGI|MGI:2661311 - symbol:Mppe1 "metallophosphoesterase 1" species:10090 "Mus musculus" [GO:0016787 "hydrolase activity" evidence=IEA] [GO:0016021 "integral to membrane" evidence=IEA] [GO:0016020 "membrane" evidence=IEA] [GO:0046872 "metal ion binding" evidence=IEA] [GO:0005575 "cellular_component" evidence=ND] [GO:0003674 "molecular_function" evidence=ND] [GO:0008150 "biological_process" evidence…
contig01008	3	0	3	490	FB|FBgn0027091 - symbol:Aats-cys "Cysteinyl-tRNA synthetase" species:7227 "Drosophila melanogaster" [GO:0004817 "cysteine-tRNA ligase activity" evidence=ISS;NAS] [GO:0006423 "cysteinyl-tRNA aminoacylation" evidence=IEA;NAS] [GO:0005737 "cytoplasm" evidence=IEA] [GO:0005524 "ATP binding" evidence=IEA] InterPro:IPR002308 InterPro:IPR015803 InterPro:IPR015804 Pfam:PF01406 PRINTS:PR00983 PROSITE:PS00…
contig01009	4	1	3	630	FB|FBgn0043001 - symbol:Chrac-16 "Chrac-16" species:7227 "Drosophila melanogaster" [GO:0008623 "chromatin accessibility complex" evidence=IDA;NAS] [GO:0046982 "protein heterodimerization activity" evidence=IPI] [GO:0043565 "sequence-specific DNA binding" evidence=IEA] [GO:0006974 "response to DNA damage stimulus" evidence=IMP] InterPro:IPR003958 InterPro:IPR009072 Pfam:PF00808 EMBL:AE014298 GO:GO…
contig01010	19	13	6	617	No hit
contig01011	4	2	2	558	No hit
contig01012	5	3	2	605	No hit
contig01013	24	5	19	1243	WB|WBGene00002280 - symbol:let-2 species:6239 "Caenorhabditis elegans" [GO:0005201 "extracellular matrix structural constituent" evidence=IEA] [GO:0005581 "collagen" evidence=IEA] [GO:0040007 "growth" evidence=IMP] [GO:0002119 "nematode larval development" evidence=IMP] [GO:0009792 "embryonic development ending in birth or egg hatching" evidence=IMP] [GO:0000003 "reproduction" evidence=IMP] [GO:0…
contig01014	8	4	4	327	FB|FBgn0031418 - symbol:CG3609 species:7227 "Drosophila melanogaster" [GO:0055114 "oxidation reduction" evidence=IEA] [GO:0005488 "binding" evidence=IEA] [GO:0016491 "oxidoreductase activity" evidence=IEA] InterPro:IPR000683 InterPro:IPR004104 InterPro:IPR016040 Pfam:PF01408 Pfam:PF02894 GO:GO:0005488 EMBL:AE014134 GO:GO:0055114 Gene3D:G3DSA:3.40.50.720 SUPFAM:SSF51735 GO:GO:0016491 OMA:DSHAQYA e…
contig01015	6	4	2	550	FB|FBgn0086674 - symbol:Tango13 "Transport and Golgi organization 13" species:7227 "Drosophila melanogaster" [GO:0008476 "protein-tyrosine sulfotransferase activity" evidence=ISS;NAS] [GO:0005794 "Golgi apparatus" evidence=IDA] GO:GO:0016021 EMBL:AE014298 GO:GO:0000139 BRENDA:2.8.2.20 GO:GO:0008476 EMBL:AY124548 EMBL:AY119073 EMBL:BT021950 RefSeq:NP_001096973.1 RefSeq:NP_727717.1 UniGene:Dm.17452…
contig01016	6	5	1	542	FB|FBgn0013347 - symbol:TfIIA-S "Transcription-factor-IIA-S" species:7227 "Drosophila melanogaster" [GO:0016251 "general RNA polymerase II transcription factor activity" evidence=ISS] [GO:0006367 "transcription initiation from RNA polymerase II promoter" evidence=ISS] [GO:0005672 "transcription factor TFIIA complex" evidence=ISS] [GO:0005634 "nucleus" evidence=NAS] [GO:0006357 "regulation of tran…
contig01017	5	4	1	672	No hit
contig01018	3	2	1	507	FB|FBgn0039600 - symbol:CG1646 species:7227 "Drosophila melanogaster" [GO:0000398 "nuclear mRNA splicing, via spliceosome" evidence=ISS] [GO:0005685 "U1 snRNP" evidence=ISS] [GO:0031072 "heat shock protein binding" evidence=IEA] [GO:0005634 "nucleus" evidence=IC] [GO:0000381 "regulation of alternative nuclear mRNA splicing, via spliceosome" evidence=IMP] InterPro:IPR001623 InterPro:IPR003107 Inte…
contig01019	7	6	1	552	FB|FBgn0045063 - symbol:fdl "fused lobes" species:7227 "Drosophila melanogaster" [GO:0004563 "beta-N-acetylhexosaminidase activity" evidence=ISS] [GO:0007420 "brain development" evidence=IMP] [GO:0043169 "cation binding" evidence=IEA] [GO:0006491 "N-glycan processing" evidence=IMP] [GO:0032428 "beta-N-acetylgalactosaminidase activity" evidence=IDA] [GO:0005770 "late endosome" evidence=IDA] [GO:00…
contig01020	6	5	1	941	No hit
contig01021	31	9	22	1082	FB|FBgn0027108 - symbol:inx2 "innexin 2" species:7227 "Drosophila melanogaster" [GO:0005921 "gap junction" evidence=ISS;NAS;IDA] [GO:0016021 "integral to membrane" evidence=NAS] [GO:0005243 "gap junction channel activity" evidence=NAS] [GO:0007440 "foregut morphogenesis" evidence=IMP] [GO:0016331 "morphogenesis of embryonic epithelium" evidence=IMP] [GO:0042048 "olfactory behavior" evidence=IMP] …
contig01022	28	16	12	1951	FB|FBgn0033342 - symbol:CG8258 species:7227 "Drosophila melanogaster" [GO:0005832 "chaperonin-containing T-complex" evidence=ISS] [GO:0006457 "protein folding" evidence=ISS] [GO:0042623 "ATPase activity, coupled" evidence=ISS] [GO:0051082 "unfolded protein binding" evidence=IEA] [GO:0005524 "ATP binding" evidence=IEA] [GO:0007052 "mitotic spindle organization" evidence=IMP] InterPro:IPR002194 Int…
contig01023	6	1	5	577	ZFIN|ZDB-GENE-061013-99 - symbol:ces2 "carboxylesterase 2 (intestine, liver)" species:7955 "Danio rerio" [GO:0005575 "cellular_component" evidence=ND] [GO:0008150 "biological_process" evidence=ND] [GO:0016787 "hydrolase activity" evidence=IEA] InterPro:IPR002018 Pfam:PF00135 ZFIN:ZDB-GENE-061013-99 GO:GO:0016787 InterPro:IPR019826 InterPro:IPR019819 PANTHER:PTHR11559 PROSITE:PS00122 PROSITE:PS009…
contig01024	3	2	1	219	No hit
contig01025	22	13	9	507	FB|FBgn0053936 - symbol:CG33936 species:7227 "Drosophila melanogaster" [GO:0008150 "biological_process" evidence=ND] [GO:0005575 "cellular_component" evidence=ND] [GO:0008270 "zinc ion binding" evidence=IEA] [GO:0003677 "DNA binding" evidence=IEA] InterPro:IPR000058 InterPro:IPR002653 Pfam:PF01428 Pfam:PF01754 PROSITE:PS51036 PROSITE:PS51039 SMART:SM00154 GO:GO:0008270 GO:GO:0003677 Gene3D:G3DSA:…
contig01026	26	15	11	1249	FB|FBgn0010516 - symbol:wal "walrus" species:7227 "Drosophila melanogaster" [GO:0017133 "mitochondrial electron transfer flavoprotein complex" evidence=ISS] [GO:0009055 "electron carrier activity" evidence=ISS] [GO:0007443 "Malpighian tubule morphogenesis" evidence=IMP] [GO:0048567 "ectodermal gut morphogenesis" evidence=IMP] [GO:0007424 "open tracheal system development" evidence=IMP] [GO:000200…
contig01027	125	73	52	1894	FB|FBgn0036226 - symbol:CG7252 species:7227 "Drosophila melanogaster" [GO:0016490 "structural constituent of peritrophic membrane" evidence=ISS] [GO:0005576 "extracellular region" evidence=IEA] [GO:0006030 "chitin metabolic process" evidence=IEA] [GO:0008061 "chitin binding" evidence=IEA] InterPro:IPR002557 Pfam:PF01607 PROSITE:PS50940 SMART:SM00494 GO:GO:0005576 EMBL:AE014296 GO:GO:0008061 CAZy:…
contig01028	28	18	10	1738	No hit
contig01029	28	12	16	1836	FB|FBgn0029690 - symbol:CG6414 species:7227 "Drosophila melanogaster" [GO:0004091 "carboxylesterase activity" evidence=ISS] InterPro:IPR002018 Pfam:PF00135 GO:GO:0016787 InterPro:IPR019826 InterPro:IPR019819 PANTHER:PTHR11559 PROSITE:PS00122 PROSITE:PS00941 HSSP:P22303 EMBL:AY113416 PRIDE:Q8MZ17 Ensembl:FBtr0070624 FlyBase:FBgn0029690 eggNOG:inNOG07053 InParanoid:Q8MZ17 ArrayExpress:Q8MZ17 Bgee:Q…
contig01030	22	10	12	1562	RGD|621785 - symbol:Gyg1 "glycogenin 1" species:10116 "Rattus norvegicus" [GO:0005515 "protein binding" evidence=IEA;ISO] [GO:0005536 "glucose binding" evidence=IDA] [GO:0005625 "soluble fraction" evidence=IDA] [GO:0005829 "cytosol" evidence=ISO] [GO:0005978 "glycogen biosynthetic process" evidence=IDA] [GO:0008466 "glycogenin glucosyltransferase activity" evidence=ISO;IDA] [GO:0016757 "transfera…
contig01031	5	1	4	804	FB|FBgn0028373 - symbol:inx3 "innexin 3" species:7227 "Drosophila melanogaster" [GO:0005921 "gap junction" evidence=ISS;IDA;NAS] [GO:0016021 "integral to membrane" evidence=NAS] [GO:0005243 "gap junction channel activity" evidence=NAS] InterPro:IPR000990 Pfam:PF00876 PRINTS:PR01262 PROSITE:PS51013 GO:GO:0005515 EMBL:AE014297 GO:GO:0016021 GO:GO:0005921 PANTHER:PTHR11893 EMBL:AF172258 EMBL:AY05864…
contig01032	5	2	3	925	FB|FBgn0053519 - symbol:Unc-89 "Unc-89" species:7227 "Drosophila melanogaster" [GO:0004674 "protein serine/threonine kinase activity" evidence=IEA] [GO:0006468 "protein amino acid phosphorylation" evidence=IEA] [GO:0005089 "Rho guanyl-nucleotide exchange factor activity" evidence=IEA] [GO:0035023 "regulation of Rho protein signal transduction" evidence=IEA] [GO:0005524 "ATP binding" evidence=IEA]…
contig01033	147	79	68	1187	FB|FBgn0004907 - symbol:14-3-3zeta "14-3-3zeta" species:7227 "Drosophila melanogaster" [GO:0008426 "protein kinase C inhibitor activity" evidence=ISS;NAS] [GO:0007265 "Ras protein signal transduction" evidence=ISS;NAS] [GO:0006588 "activation of tryptophan 5-monooxygenase activity" evidence=ISS] [GO:0016483 "tryptophan hydroxylase activator activity" evidence=ISS] [GO:0005515 "protein binding" ev…
contig01034	45	25	20	1849	No hit
contig01035	5	5	0	779	No hit
contig01036	76	39	37	721	FB|FBgn0036213 - symbol:RpL10Ab "Ribosomal protein L10Ab" species:7227 "Drosophila melanogaster" [GO:0022625 "cytosolic large ribosomal subunit" evidence=ISS] [GO:0003735 "structural constituent of ribosome" evidence=ISS] [GO:0006412 "translation" evidence=ISS] [GO:0006396 "RNA processing" evidence=IEA] [GO:0003723 "RNA binding" evidence=IEA] [GO:0005811 "lipid particle" evidence=IDA] [GO:0007052…
contig01037	5	3	2	764	FB|FBgn0028968 - symbol:gammaCop "gamma-coatomer protein" species:7227 "Drosophila melanogaster" [GO:0006890 "retrograde vesicle-mediated transport, Golgi to ER" evidence=ISS;NAS] [GO:0030126 "COPI vesicle coat" evidence=ISS;NAS] [GO:0005515 "protein binding" evidence=IEA] [GO:0005198 "structural molecule activity" evidence=IEA] [GO:0006886 "intracellular protein transport" evidence=IEA] [GO:0000…
contig01038	11	6	5	1020	No hit
contig01039	7	5	2	379	No hit
contig01040	6	1	5	545	FB|FBgn0033769 - symbol:CG8768 species:7227 "Drosophila melanogaster" [GO:0044237 "cellular metabolic process" evidence=IEA] [GO:0050662 "coenzyme binding" evidence=IEA] [GO:0003824 "catalytic activity" evidence=IEA] InterPro:IPR001509 InterPro:IPR016040 Pfam:PF01370 EMBL:AE013599 GO:GO:0005515 Gene3D:G3DSA:3.40.50.720 SUPFAM:SSF51735 GO:GO:0003824 GO:GO:0044237 GO:GO:0050662 OMA:TRVCIIR InterPro…
contig01041	7	4	3	509	No hit
contig01042	8	5	3	1023	FB|FBgn0033191 - symbol:CG1598 species:7227 "Drosophila melanogaster" [GO:0015446 "arsenite transmembrane-transporting ATPase activity" evidence=ISS] [GO:0005524 "ATP binding" evidence=IEA] [GO:0006875 "cellular metal ion homeostasis" evidence=IEA] InterPro:IPR003348 EMBL:AE013599 GO:GO:0005524 GO:GO:0008270 GO:GO:0005783 GO:GO:0006810 GO:GO:0016787 GO:GO:0006875 TIGRFAMs:TIGR00345 OMA:MQKKYLD EM…
contig01043	22	16	6	808	FB|FBgn0032350 - symbol:CG6287 species:7227 "Drosophila melanogaster" [GO:0004617 "phosphoglycerate dehydrogenase activity" evidence=ISS] [GO:0006564 "L-serine biosynthetic process" evidence=IEA] [GO:0055114 "oxidation reduction" evidence=IEA] [GO:0051287 "NAD or NADH binding" evidence=IEA] InterPro:IPR006139 InterPro:IPR006140 InterPro:IPR015508 InterPro:IPR016040 Pfam:PF00389 Pfam:PF02826 PROSI…
contig01044	4	0	4	493	FB|FBgn0034231 - symbol:CG11419 species:7227 "Drosophila melanogaster" [GO:0005680 "anaphase-promoting complex" evidence=ISS] [GO:0000090 "mitotic anaphase" evidence=NAS] [GO:0005515 "protein binding" evidence=IEA] [GO:0030071 "regulation of mitotic metaphase/anaphase transition" evidence=IEA] InterPro:IPR004939 Pfam:PF03256 PROSITE:PS51284 EMBL:AE013599 GO:GO:0005515 GO:GO:0030071 GO:GO:0051301 …
contig01045	13	4	9	1560	No hit
contig01046	9	6	3	787	FB|FBgn0032486 - symbol:CG5705 species:7227 "Drosophila melanogaster" [GO:0006415 "translational termination" evidence=ISS] [GO:0016149 "translation release factor activity, codon specific" evidence=ISS] [GO:0005739 "mitochondrion" evidence=ISS] InterPro:IPR000352 InterPro:IPR005139 Pfam:PF00472 Pfam:PF03462 PROSITE:PS00745 GO:GO:0005515 GO:GO:0005737 EMBL:AE014134 GO:GO:0006415 GO:GO:0016149 EMB…
contig01047	7	3	4	597	WB|WBGene00003930 - symbol:pat-3 species:6239 "Caenorhabditis elegans" [GO:0008305 "integrin complex" evidence=IEA;IPI] [GO:0004872 "receptor activity" evidence=IEA] [GO:0005488 "binding" evidence=IEA] [GO:0007155 "cell adhesion" evidence=IEA] [GO:0007160 "cell-matrix adhesion" evidence=IEA] [GO:0007229 "integrin-mediated signaling pathway" evidence=IEA] [GO:0016021 "integral to membrane" evidenc…
contig01048	6	3	3	643	FB|FBgn0033924 - symbol:CG8613 species:7227 "Drosophila melanogaster" [GO:0006013 "mannose metabolic process" evidence=IEA] [GO:0004476 "mannose-6-phosphate isomerase activity" evidence=IEA] InterPro:IPR008928 InterPro:IPR010819 Pfam:PF07221 EMBL:AE013599 InterPro:IPR012336 InterPro:IPR012335 Gene3D:G3DSA:3.40.30.10 SUPFAM:SSF52833 SUPFAM:SSF48208 GO:GO:0006013 GO:GO:0004476 OMA:YAFLIKG EMBL:BT02…
contig01049	3	1	2	536	FB|FBgn0011708 - symbol:Syx5 "Syntaxin 5" species:7227 "Drosophila melanogaster" [GO:0042803 "protein homodimerization activity" evidence=IPI] [GO:0005801 "cis-Golgi network" evidence=IDA] [GO:0007269 "neurotransmitter secretion" evidence=ISS;NAS] [GO:0016192 "vesicle-mediated transport" evidence=ISS;NAS] [GO:0005484 "SNAP receptor activity" evidence=ISS] [GO:0016081 "synaptic vesicle docking dur…
contig01050	5	2	3	486	FB|FBgn0039537 - symbol:CG5590 species:7227 "Drosophila melanogaster" [GO:0016616 "oxidoreductase activity, acting on the CH-OH group of donors, NAD or NADP as acceptor" evidence=ISS] [GO:0032934 "sterol binding" evidence=IEA] [GO:0055114 "oxidation reduction" evidence=IEA] [GO:0005811 "lipid particle" evidence=IDA] InterPro:IPR002198 InterPro:IPR002347 InterPro:IPR003033 InterPro:IPR016040 Pfam:…
contig01051	5	2	3	521	No hit
contig01052	3	1	2	514	No hit
contig01053	11	5	6	664	FB|FBgn0025117 - symbol:und "uninitiated" species:7227 "Drosophila melanogaster" [GO:0004177 "aminopeptidase activity" evidence=ISS;NAS] [GO:0006508 "proteolysis" evidence=IEA] [GO:0009987 "cellular process" evidence=IEA] [GO:0008235 "metalloexopeptidase activity" evidence=IEA] InterPro:IPR000994 InterPro:IPR001714 InterPro:IPR002468 Pfam:PF00557 PRINTS:PR00599 GO:GO:0006508 GO:GO:0004177 GO:GO:0…
contig01054	6	4	2	664	RGD|69294 - symbol:Litaf "lipopolysaccharide-induced TNF factor" species:10116 "Rattus norvegicus" [GO:0004871 "signal transducer activity" evidence=ISO;ISS] [GO:0005515 "protein binding" evidence=IEA;ISO] [GO:0005576 "extracellular region" evidence=TAS] [GO:0005765 "lysosomal membrane" evidence=IEA] [GO:0005794 "Golgi apparatus" evidence=ISO;ISS] [GO:0005813 "centrosome" evidence=ISO] [GO:000691…
contig01055	21	14	7	1043	FB|FBgn0053138 - symbol:CG33138 species:7227 "Drosophila melanogaster" [GO:0003844 "1,4-alpha-glucan branching enzyme activity" evidence=ISS] [GO:0043169 "cation binding" evidence=IEA] [GO:0004553 "hydrolase activity, hydrolyzing O-glycosyl compounds" evidence=IEA] [GO:0005975 "carbohydrate metabolic process" evidence=IEA] InterPro:IPR004193 InterPro:IPR006047 InterPro:IPR006048 InterPro:IPR01378…
contig01056	3	0	3	460	MGI|MGI:2384785 - symbol:Akr1d1 "aldo-keto reductase family 1, member D1" species:10090 "Mus musculus" [GO:0005737 "cytoplasm" evidence=IEA] [GO:0006629 "lipid metabolic process" evidence=IEA] [GO:0030573 "bile acid catabolic process" evidence=IEA] [GO:0055114 "oxidation reduction" evidence=IEA] [GO:0008202 "steroid metabolic process" evidence=IEA] [GO:0005575 "cellular_component" evidence=ND] [G…
contig01057	17	5	12	297	No hit
contig01058	7	6	1	853	No hit
contig01059	7	2	5	697	No hit
contig01060	10	2	8	532	FB|FBgn0016940 - symbol:snRNP69D "small nuclear ribonucleoprotein at 69D" species:7227 "Drosophila melanogaster" [GO:0030532 "small nuclear ribonucleoprotein complex" evidence=ISS] [GO:0005681 "spliceosomal complex" evidence=ISS] [GO:0000398 "nuclear mRNA splicing, via spliceosome" evidence=ISS] InterPro:IPR001163 Pfam:PF01423 InterPro:IPR006649 GO:GO:0005515 EMBL:AE014296 InterPro:IPR010920 SUPF…
contig01061	8	3	5	591	FB|FBgn0035631 - symbol:Txl "Thioredoxin-like" species:7227 "Drosophila melanogaster" [GO:0015036 "disulfide oxidoreductase activity" evidence=ISS] [GO:0045454 "cell redox homeostasis" evidence=IEA] [GO:0006974 "response to DNA damage stimulus" evidence=IMP] InterPro:IPR006662 InterPro:IPR013766 InterPro:IPR015467 InterPro:IPR017936 InterPro:IPR017937 Pfam:PF00085 PRINTS:PR00421 PROSITE:PS00194 P…
contig01062	7	6	1	565	No hit
contig01063	4	0	4	124	No hit
contig01064	12	7	5	1335	ZFIN|ZDB-GENE-040912-143 - symbol:zgc:92303 "zgc:92303" species:7955 "Danio rerio" [GO:0005524 "ATP binding" evidence=IEA] [GO:0017111 "nucleoside-triphosphatase activity" evidence=IEA] [GO:0000166 "nucleotide binding" evidence=IEA] [GO:0051082 "unfolded protein binding" evidence=IEA] [GO:0006457 "protein folding" evidence=IEA] InterPro:IPR003593 InterPro:IPR004487 InterPro:IPR013093 Pfam:PF07724…
contig01065	11	6	5	961	No hit
contig01066	91	33	58	664	FB|FBgn0037351 - symbol:RpL13A "Ribosomal protein L13A" species:7227 "Drosophila melanogaster" [GO:0022625 "cytosolic large ribosomal subunit" evidence=ISS] [GO:0003735 "structural constituent of ribosome" evidence=ISS] [GO:0006412 "translation" evidence=ISS] [GO:0007219 "Notch signaling pathway" evidence=IGI] [GO:0008407 "bristle morphogenesis" evidence=IMP] InterPro:IPR005755 InterPro:IPR005822…
contig01067	28	12	16	990	No hit
contig01068	6	5	1	756	No hit
contig01069	3	2	1	514	No hit
contig01070	5	2	3	500	FB|FBgn0033913 - symbol:CG8468 species:7227 "Drosophila melanogaster" [GO:0015355 "secondary active monocarboxylate transmembrane transporter activity" evidence=NAS] [GO:0055085 "transmembrane transport" evidence=IEA] InterPro:IPR011701 Pfam:PF07690 EMBL:AE013599 GO:GO:0055085 InterPro:IPR016196 SUPFAM:SSF103473 EMBL:AY061626 RefSeq:NP_610940.1 RefSeq:NP_725367.1 RefSeq:NP_725368.1 UniGene:Dm.618…
contig01071	4	1	3	669	RGD|1587346 - symbol:Nnt "nicotinamide nucleotide transhydrogenase" species:10116 "Rattus norvegicus" [GO:0005488 "binding" evidence=IEA] [GO:0005739 "mitochondrion" evidence=IEA;ISO] [GO:0005743 "mitochondrial inner membrane" evidence=IEA;ISO] [GO:0008750 "NAD(P)+ transhydrogenase (AB-specific) activity" evidence=IEA] [GO:0015992 "proton transport" evidence=IEA] [GO:0016491 "oxidoreductase activ…
contig01072	40	18	22	525	No hit
contig01073	19	17	2	952	FB|FBgn0032603 - symbol:CG17928 species:7227 "Drosophila melanogaster" [GO:0016717 "oxidoreductase activity, acting on paired donors, with oxidation of a pair of donors resulting in the reduction of molecular oxygen to two molecules of water" evidence=IEA] [GO:0020037 "heme binding" evidence=IEA] [GO:0006633 "fatty acid biosynthetic process" evidence=IEA] [GO:0055114 "oxidation reduction" evidenc…
contig01074	9	8	1	661	No hit
contig01075	8	8	0	504	No hit
contig01076	7	4	3	498	FB|FBgn0033570 - symbol:CG7712 species:7227 "Drosophila melanogaster" [GO:0005747 "mitochondrial respiratory chain complex I" evidence=ISS] [GO:0008137 "NADH dehydrogenase (ubiquinone) activity" evidence=ISS] [GO:0006120 "mitochondrial electron transport, NADH to ubiquinone" evidence=ISS] [GO:0003954 "NADH dehydrogenase activity" evidence=ISS] InterPro:IPR008011 Pfam:PF05347 EMBL:AE013599 GO:GO:0…
contig01077	6	6	0	500	RGD|1304933 - symbol:Pdcd11 "programmed cell death 11" species:10116 "Rattus norvegicus" [GO:0003723 "RNA binding" evidence=IEA] [GO:0005488 "binding" evidence=IEA] [GO:0005622 "intracellular" evidence=IEA] [GO:0005634 "nucleus" evidence=ISO] [GO:0005829 "cytosol" evidence=ISO] [GO:0006396 "RNA processing" evidence=IEA] [GO:0008134 "transcription factor binding" evidence=ISO] GenBank:NM_001107604…
contig01078	45	28	17	1238	MGI|MGI:1930666 - symbol:Higd1a "HIG1 domain family, member 1A" species:10090 "Mus musculus" [GO:0003674 "molecular_function" evidence=ND] [GO:0006950 "response to stress" evidence=IEA] [GO:0016020 "membrane" evidence=IEA] [GO:0016021 "integral to membrane" evidence=IEA] [GO:0005575 "cellular_component" evidence=ND] [GO:0008150 "biological_process" evidence=ND] [GO:0005739 "mitochondrion" evidenc…
contig01079	8	5	3	1029	DICTYBASE|DDB_G0270098 - symbol:DDB_G0270098 "ZZ-type zinc finger-containing protein, PB1 domain-containing protein, ubiquitin-associated (UBA) domain-containing protein" species:44689 "Dictyostelium discoideum" [GO:0008270 "zinc ion binding" evidence=ISS] [GO:0008150 "biological_process" evidence=ND] [GO:0005813 "centrosome" evidence=IDA] [GO:0046872 "metal ion binding" evidence=IEA] InterPro:IP…
contig01080	7	4	3	949	RGD|1305373 - symbol:Eif6 "eukaryotic translation initiation factor 6" species:10116 "Rattus norvegicus" [GO:0003743 "translation initiation factor activity" evidence=IEA] [GO:0005515 "protein binding" evidence=ISO] [GO:0005638 "lamin filament" evidence=ISO] [GO:0005882 "intermediate filament" evidence=ISO] [GO:0042256 "mature ribosome assembly" evidence=IEA] [GO:0043022 "ribosome binding" eviden…
contig01081	4	2	2	556	No hit
contig01082	23	13	10	1697	MGI|MGI:1298386 - symbol:Tpd52l1 "tumor protein D52-like 1" species:10090 "Mus musculus" [GO:0005769 "early endosome" evidence=ISA] [GO:0005515 "protein binding" evidence=ISA] MGI:MGI:1298386 GO:GO:0048471 GO:GO:0042803 GO:GO:0000086 HOVERGEN:HBG058643 OrthoDB:EOG9J13TJ InterPro:IPR007327 PANTHER:PTHR19307 Pfam:PF04201 EMBL:AF004428 IPI:IPI00309878 RefSeq:NP_033439.1 UniGene:Mm.439966 STRING:O548…
contig01083	4	4	0	448	MGI|MGI:108389 - symbol:Kif4 "kinesin family member 4" species:10090 "Mus musculus" [GO:0000166 "nucleotide binding" evidence=IEA] [GO:0003677 "DNA binding" evidence=IEA] [GO:0003774 "motor activity" evidence=IEA] [GO:0005524 "ATP binding" evidence=IEA] [GO:0007018 "microtubule-based movement" evidence=IEA] [GO:0003777 "microtubule motor activity" evidence=IEA] [GO:0005634 "nucleus" evidence=IEA]…
contig01084	3	3	0	553	No hit
contig01085	3	2	1	508	No hit
contig01086	27	16	11	1543	FB|FBgn0039153 - symbol:CG5463 species:7227 "Drosophila melanogaster" [GO:0050567 "glutaminyl-tRNA synthase (glutamine-hydrolyzing) activity" evidence=ISS] [GO:0005739 "mitochondrion" evidence=ISS] [GO:0006425 "glutaminyl-tRNA aminoacylation" evidence=ISS] InterPro:IPR003789 InterPro:IPR004413 InterPro:IPR006075 InterPro:IPR017959 InterPro:IPR018027 Pfam:PF02637 Pfam:PF02934 SMART:SM00845 EMBL:AE…
contig01087	2	0	2	471	FB|FBgn0027842 - symbol:CPTI "mitochondrial carnitine palmitoyltransferase I" species:7227 "Drosophila melanogaster" [GO:0005739 "mitochondrion" evidence=ISS] [GO:0004095 "carnitine O-palmitoyltransferase activity" evidence=ISS;NAS] InterPro:IPR000542 Pfam:PF00755 PROSITE:PS00439 PANTHER:PTHR22589 GO:GO:0004095 HSSP:P43155 UniGene:Dm.6501 Ensembl:FBtr0088307 Ensembl:FBtr0088308 GeneID:36109 FlyBa…
contig01088	7	5	2	758	No hit
contig01089	7	2	5	612	No hit
contig01090	8	4	4	670	No hit
contig01091	16	10	6	1625	FB|FBgn0023528 - symbol:CG2924 species:7227 "Drosophila melanogaster" [GO:0004842 "ubiquitin-protein ligase activity" evidence=NAS] [GO:0051246 "regulation of protein metabolic process" evidence=IEA] [GO:0043687 "post-translational protein modification" evidence=IEA] [GO:0019787 "small conjugating protein ligase activity" evidence=IEA] InterPro:IPR000608 Pfam:PF00179 PROSITE:PS50127 SMART:SM00212…
contig01093	4	1	3	569	ZFIN|ZDB-GENE-061027-211 - symbol:zgc:153968 "zgc:153968" species:7955 "Danio rerio" [GO:0006508 "proteolysis" evidence=IEA] [GO:0004252 "serine-type endopeptidase activity" evidence=IEA] [GO:0003824 "catalytic activity" evidence=IEA] [GO:0005575 "cellular_component" evidence=ND] InterPro:IPR001254 InterPro:IPR001314 InterPro:IPR009003 Pfam:PF00089 PRINTS:PR00722 PROSITE:PS50240 SMART:SM00020 ZFI…
contig01094	13	4	9	809	No hit
contig01095	9	2	7	1033	No hit
contig01096	9	4	5	1194	FB|FBgn0042135 - symbol:CG18812 species:7227 "Drosophila melanogaster" [GO:0003674 "molecular_function" evidence=ND] [GO:0008150 "biological_process" evidence=ND] [GO:0005575 "cellular_component" evidence=ND] EMBL:AE013599 InterPro:IPR001251 SUPFAM:SSF52087 PROSITE:PS50191 InterPro:IPR002589 Pfam:PF01661 PROSITE:PS51154 Gene3D:G3DSA:3.40.525.10 SMART:SM00516 EMBL:AY122088 RefSeq:NP_724597.1 UniGe…
contig01097	4	0	4	465	No hit
contig01098	21	5	16	1134	ZFIN|ZDB-GENE-040426-1758 - symbol:cap2 "CAP, adenylate cyclase-associated protein, 2 (yeast)" species:7955 "Danio rerio" [GO:0005488 "binding" evidence=IEA] [GO:0003779 "actin binding" evidence=IEA] [GO:0007010 "cytoskeleton organization" evidence=IEA] InterPro:IPR001837 InterPro:IPR006599 InterPro:IPR013912 InterPro:IPR013992 InterPro:IPR018106 Pfam:PF01213 Pfam:PF08603 PROSITE:PS01088 PROSITE:…
contig01099	4	2	2	591	No hit
contig01100	56	18	38	686	FB|FBgn0011293 - symbol:a10 "antennal protein 10" species:7227 "Drosophila melanogaster" [GO:0007606 "sensory perception of chemical stimulus" evidence=ISS] [GO:0005550 "pheromone binding" evidence=NAS] [GO:0005549 "odorant binding" evidence=NAS] GO:GO:0005515 GO:GO:0005576 EMBL:AE014296 EMBL:U05244 EMBL:U02546 EMBL:AJ973480 EMBL:BT025814 RefSeq:NP_524121.2 UniGene:Dm.2533 SMR:Q27377 IntAct:Q2737…
contig01101	4	2	2	638	No hit
contig01102	9	7	2	396	FB|FBgn0001149 - symbol:GstD1 "Glutathione S transferase D1" species:7227 "Drosophila melanogaster" [GO:0004364 "glutathione transferase activity" evidence=ISS;NAS;IDA] InterPro:IPR004045 Pfam:PF00043 InterPro:IPR004046 Pfam:PF02798 GO:GO:0005515 EMBL:AE014297 InterPro:IPR012336 SUPFAM:SSF52833 InterPro:IPR010987 SUPFAM:SSF47616 PROSITE:PS50405 Gene3D:G3DSA:1.20.1050.10 InterPro:IPR017933 PROSITE…
contig01103	14	12	2	624	FB|FBgn0036579 - symbol:CG5027 species:7227 "Drosophila melanogaster" [GO:0003756 "protein disulfide isomerase activity" evidence=ISS] [GO:0016021 "integral to membrane" evidence=ISS] [GO:0045454 "cell redox homeostasis" evidence=IEA] [GO:0005509 "calcium ion binding" evidence=IEA] InterPro:IPR001393 InterPro:IPR013766 InterPro:IPR017936 InterPro:IPR017937 Pfam:PF00085 PRINTS:PR00312 PROSITE:PS00…
contig01104	8	4	4	627	No hit
contig01105	13	5	8	736	No hit
contig01106	13	5	8	589	FB|FBgn0038893 - symbol:CG6353 species:7227 "Drosophila melanogaster" [GO:0003674 "molecular_function" evidence=ND] [GO:0005575 "cellular_component" evidence=ND] [GO:0008150 "biological_process" evidence=ND] EMBL:AE014297 OMA:YMTDTET InterPro:IPR002804 Gene3D:G3DSA:3.55.10.10 PANTHER:PTHR12682 Pfam:PF01951 SUPFAM:SSF69819 HSSP:O27635 EMBL:BT003491 RefSeq:NP_650975.1 UniGene:Dm.24084 SMR:Q9VD92 In…
contig01107	3	2	1	524	FB|FBgn0031032 - symbol:CG14204 species:7227 "Drosophila melanogaster" [GO:0016747 "transferase activity, transferring acyl groups other than amino-acyl groups" evidence=IEA] InterPro:IPR002656 Pfam:PF01757 GO:GO:0005515 EMBL:AE014298 GO:GO:0008415 InterPro:IPR006621 SMART:SM00703 eggNOG:inNOG06750 OrthoDB:EOG93JCB1 RefSeq:NP_608321.1 UniGene:Dm.23829 IntAct:Q9VWG6 PRIDE:Q9VWG6 Ensembl:FBtr007472…
contig01108	5	2	3	464	FB|FBgn0036789 - symbol:AlCR2 "allatostatin C receptor 2" species:7227 "Drosophila melanogaster" [GO:0004930 "G-protein coupled receptor activity" evidence=ISS] [GO:0016021 "integral to membrane" evidence=IEA;ISS] [GO:0007186 "G-protein coupled receptor protein signaling pathway" evidence=IEA;ISS] [GO:0004994 "somatostatin receptor activity" evidence=IEA;ISS;NAS] [GO:0008188 "neuropeptide recepto…
contig01109	3	1	2	537	No hit
contig01110	3	0	3	478	No hit
contig01111	3	0	3	510	No hit
contig01112	7	5	2	969	FB|FBgn0027106 - symbol:inx7 "innexin 7" species:7227 "Drosophila melanogaster" [GO:0005243 "gap junction channel activity" evidence=ISS;NAS] [GO:0005921 "gap junction" evidence=ISS;NAS;IDA] [GO:0016021 "integral to membrane" evidence=NAS] InterPro:IPR000990 Pfam:PF00876 PRINTS:PR01262 PROSITE:PS51013 GO:GO:0005515 GO:GO:0016021 EMBL:AE014298 GO:GO:0005921 PANTHER:PTHR11893 EMBL:AF137270 EMBL:AY0…
contig01113	24	8	16	950	TAIR|locus:2097508 - symbol:AT3G59710 "AT3G59710" species:3702 "Arabidopsis thaliana" [GO:0016491 "oxidoreductase activity" evidence=ISS] InterPro:IPR002198 InterPro:IPR002347 InterPro:IPR016040 Pfam:PF00106 PRINTS:PR00080 PRINTS:PR00081 GenomeReviews:BA000014_GR GO:GO:0005488 GO:GO:0055114 Gene3D:G3DSA:3.40.50.720 SUPFAM:SSF51735 GO:GO:0016491 HOGENOM:HBG750976 PANTHER:PTHR19410 HSSP:Q28960 EMBL…
contig01114	6	5	1	589	FB|FBgn0035942 - symbol:CG5660 species:7227 "Drosophila melanogaster" [GO:0004832 "valine-tRNA ligase activity" evidence=ISS] [GO:0005524 "ATP binding" evidence=IEA] [GO:0006438 "valyl-tRNA aminoacylation" evidence=IEA] [GO:0005737 "cytoplasm" evidence=IEA] InterPro:IPR001412 InterPro:IPR002300 InterPro:IPR002303 InterPro:IPR009008 InterPro:IPR009080 InterPro:IPR013155 InterPro:IPR019754 Pfam:PF0…
contig01115	5	3	2	520	TIGR_CMR|SPO_0872 - symbol:SPO_0872 "polysaccharide deacetylase family protein" species:246200 "Ruegeria pomeroyi DSS-3" [GO:0005976 "polysaccharide metabolic process" evidence=ISS] [GO:0019213 "deacetylase activity" evidence=ISS] InterPro:IPR002509 InterPro:IPR011330 InterPro:IPR017580 Pfam:PF01522 EMBL:CP000031 GenomeReviews:CP000031_GR GO:GO:0005975 InterPro:IPR018020 Pfam:PF09349 Gene3D:G3DSA…
contig01116	7	5	2	676	No hit
contig01117	25	9	16	1335	FB|FBgn0020369 - symbol:Pros45 "Pros45" species:7227 "Drosophila melanogaster" [GO:0004175 "endopeptidase activity" evidence=IDA;NAS] [GO:0008540 "proteasome regulatory particle, base subcomplex" evidence=ISS;NAS] [GO:0005838 "proteasome regulatory particle" evidence=ISS;IDA;NAS] [GO:0016887 "ATPase activity" evidence=ISS;NAS] [GO:0006511 "ubiquitin-dependent protein catabolic process" evidence=N…
contig01118	27	21	6	1284	FB|FBgn0029801 - symbol:CG15771 species:7227 "Drosophila melanogaster" [GO:0008967 "phosphoglycolate phosphatase activity" evidence=IEA] [GO:0008152 "metabolic process" evidence=IEA] InterPro:IPR005833 InterPro:IPR005834 InterPro:IPR006439 InterPro:IPR011950 Pfam:PF00702 PRINTS:PR00413 GO:GO:0005515 GO:GO:0008152 EMBL:AE014298 GO:GO:0008967 TIGRFAMs:TIGR01549 TIGRFAMs:TIGR02253 UniGene:Dm.22690 E…
contig01119	3	2	1	384	FB|FBgn0029801 - symbol:CG15771 species:7227 "Drosophila melanogaster" [GO:0008967 "phosphoglycolate phosphatase activity" evidence=IEA] [GO:0008152 "metabolic process" evidence=IEA] InterPro:IPR005833 InterPro:IPR005834 InterPro:IPR006439 InterPro:IPR011950 Pfam:PF00702 PRINTS:PR00413 GO:GO:0005515 GO:GO:0008152 EMBL:AE014298 GO:GO:0008967 TIGRFAMs:TIGR01549 TIGRFAMs:TIGR02253 UniGene:Dm.22690 E…
contig01120	6	4	2	615	FB|FBgn0035781 - symbol:CG8560 species:7227 "Drosophila melanogaster" [GO:0004180 "carboxypeptidase activity" evidence=NAS] [GO:0004181 "metallocarboxypeptidase activity" evidence=IEA] [GO:0008270 "zinc ion binding" evidence=IEA] [GO:0006508 "proteolysis" evidence=IEA] InterPro:IPR000834 Pfam:PF00246 PRINTS:PR00765 SMART:SM00631 EMBL:AE014296 GO:GO:0008270 GO:GO:0006508 GO:GO:0004181 InterPro:IPR…
contig01121	8	5	3	768	FB|FBgn0036968 - symbol:CG6680 species:7227 "Drosophila melanogaster" [GO:0004867 "serine-type endopeptidase inhibitor activity" evidence=ISS] InterPro:IPR000215 Pfam:PF00079 SMART:SM00093 EMBL:AE014296 GO:GO:0004867 PANTHER:PTHR11461 SUPFAM:SSF56574 RefSeq:NP_649205.3 RefSeq:NP_730512.2 SMR:Q0E8C8 MEROPS:I04.066 PRIDE:Q0E8C8 Ensembl:FBtr0074841 Ensembl:FBtr0074842 GeneID:40234 KEGG:dme:Dmel_CG66…
contig01122	6	3	3	1021	FB|FBgn0000454 - symbol:Dip-B "Dipeptidase B" species:7227 "Drosophila melanogaster" [GO:0008239 "dipeptidyl-peptidase activity" evidence=IDA] [GO:0006508 "proteolysis" evidence=IDA] [GO:0008240 "tripeptidyl-peptidase activity" evidence=IDA] [GO:0004177 "aminopeptidase activity" evidence=ISS] [GO:0005622 "intracellular" evidence=IEA] InterPro:IPR000819 Pfam:PF00883 PRINTS:PR00481 PROSITE:PS00631 …
contig01123	11	4	7	577	ZFIN|ZDB-GENE-040801-10 - symbol:zgc:92775 "zgc:92775" species:7955 "Danio rerio" [GO:0003674 "molecular_function" evidence=ND] [GO:0008150 "biological_process" evidence=ND] [GO:0005575 "cellular_component" evidence=ND] ZFIN:ZDB-GENE-040801-10 InterPro:IPR008012 PANTHER:PTHR12828 Pfam:PF05348 HOGENOM:HBG717764 HOVERGEN:HBG057292 OMA:EVMGEPH OrthoDB:EOG91VNN4 EMBL:BC076250 IPI:IPI00490514 RefSeq:N…
contig01124	3	1	2	474	FB|FBgn0040038 - symbol:klhl10 species:7227 "Drosophila melanogaster" [GO:0009055 "electron carrier activity" evidence=IEA] [GO:0004497 "monooxygenase activity" evidence=IEA] [GO:0005515 "protein binding" evidence=IEA] [GO:0020037 "heme binding" evidence=IEA] [GO:0031463 "Cul3-RING ubiquitin ligase complex" evidence=IPI] [GO:0006919 "activation of caspase activity" evidence=IMP] [GO:0016567 "prot…
contig01125	7	4	3	729	TIGR_CMR|BA_0154 - symbol:BA_0154 "arginase" species:198094 "Bacillus anthracis str. Ames" [GO:0004053 "arginase activity" evidence=ISS] [GO:0019547 "arginine catabolic process to ornithine" evidence=ISS] InterPro:IPR005924 InterPro:IPR006035 InterPro:IPR014033 InterPro:IPR020855 Pfam:PF00491 PRINTS:PR00116 PROSITE:PS01053 PROSITE:PS51409 EMBL:AE016879 EMBL:AE017334 EMBL:AE017225 GenomeReviews:AE…
contig01126	5	3	2	513	No hit
contig01127	133	72	61	940	FB|FBgn0039830 - symbol:CG1746 species:7227 "Drosophila melanogaster" [GO:0008553 "hydrogen-exporting ATPase activity, phosphorylative mechanism" evidence=ISS;NAS] [GO:0000276 "mitochondrial proton-transporting ATP synthase complex, coupling factor F(o)" evidence=ISS] [GO:0015992 "proton transport" evidence=ISS] [GO:0015986 "ATP synthesis coupled proton transport" evidence=IEA] HAMAP:MF_01396 Int…
contig01128	14	7	7	1278	ZFIN|ZDB-GENE-021115-8 - symbol:kars "lysyl-tRNA synthetase" species:7955 "Danio rerio" [GO:0004824 "lysine-tRNA ligase activity" evidence=IEA] [GO:0005524 "ATP binding" evidence=IEA] [GO:0005737 "cytoplasm" evidence=IEA] [GO:0006412 "translation" evidence=IEA] [GO:0006418 "tRNA aminoacylation for protein translation" evidence=IEA] [GO:0004812 "aminoacyl-tRNA ligase activity" evidence=IEA] [GO:00…
contig01129	22	13	9	1449	FB|FBgn0031930 - symbol:CG7025 species:7227 "Drosophila melanogaster" [GO:0004181 "metallocarboxypeptidase activity" evidence=ISS] [GO:0008270 "zinc ion binding" evidence=IEA] [GO:0006508 "proteolysis" evidence=IEA] InterPro:IPR000834 Pfam:PF00246 PRINTS:PR00765 PROSITE:PS00132 SMART:SM00631 GO:GO:0008270 GO:GO:0006508 GO:GO:0004181 InterPro:IPR009020 SUPFAM:SSF54897 EMBL:BT021344 SMR:Q5BI80 STRI…
contig01130	4	0	4	606	MGI|MGI:1927230 - symbol:Trio "triple functional domain (PTPRF interacting)" species:10090 "Mus musculus" [GO:0005737 "cytoplasm" evidence=IEA] [GO:0016301 "kinase activity" evidence=IEA] [GO:0005085 "guanyl-nucleotide exchange factor activity" evidence=IEA] [GO:0000166 "nucleotide binding" evidence=IEA] [GO:0004674 "protein serine/threonine kinase activity" evidence=IEA] [GO:0016740 "transferase…
contig01131	16	10	6	303	No hit
contig01132	6	4	2	530	No hit
contig01133	32	19	13	1634	FB|FBgn0038738 - symbol:CG4572 species:7227 "Drosophila melanogaster" [GO:0004185 "serine-type carboxypeptidase activity" evidence=ISS] [GO:0006508 "proteolysis" evidence=IEA] [GO:0033227 "dsRNA transport" evidence=IMP] InterPro:IPR001563 InterPro:IPR018202 Pfam:PF00450 PRINTS:PR00724 PROSITE:PS00131 PROSITE:PS00560 EMBL:AE014297 GO:GO:0006508 GO:GO:0033227 GO:GO:0004185 PANTHER:PTHR11802 MEROPS:…
contig01134	4	1	3	490	No hit
contig01135	9	4	5	853	WB|WBGene00021913 - symbol:Y55B1BR.3 species:6239 "Caenorhabditis elegans" [GO:0000785 "chromatin" evidence=IEA] [GO:0003682 "chromatin binding" evidence=IEA] [GO:0005634 "nucleus" evidence=IEA] [GO:0006333 "chromatin assembly or disassembly" evidence=IEA] [GO:0009792 "embryonic development ending in birth or egg hatching" evidence=IMP] InterPro:IPR000953 Pfam:PF00385 PROSITE:PS50013 SMART:SM0029…
contig01136	12	10	2	621	FB|FBgn0034877 - symbol:levy "levy" species:7227 "Drosophila melanogaster" [GO:0004129 "cytochrome-c oxidase activity" evidence=ISS;IMP] [GO:0006123 "mitochondrial electron transport, cytochrome c to oxygen" evidence=ISS;IMP] [GO:0005751 "mitochondrial respiratory chain complex IV" evidence=IC;ISS] [GO:0005811 "lipid particle" evidence=IDA] [GO:0030234 "enzyme regulator activity" evidence=IMP] [G…
contig01137	30	18	12	2170	FB|FBgn0034718 - symbol:wdp "windpipe" species:7227 "Drosophila melanogaster" [GO:0005886 "plasma membrane" evidence=NAS] [GO:0005515 "protein binding" evidence=IEA] Pfam:PF00560 InterPro:IPR001611 GO:GO:0005515 InterPro:IPR000483 SMART:SM00082 HSSP:P07359 EMBL:BT001693 SMR:Q8IGN2 IntAct:Q8IGN2 PRIDE:Q8IGN2 Ensembl:FBtr0071849 Ensembl:FBtr0071850 Ensembl:FBtr0071851 Ensembl:FBtr0071852 UCSC:CG341…
contig01138	9	7	2	599	No hit
contig01139	4	2	2	626	FB|FBgn0036813 - symbol:Aut1 "Aut1" species:7227 "Drosophila melanogaster" [GO:0006914 "autophagy" evidence=IMP] Pfam:PF03987 Pfam:PF03986 GO:GO:0015031 GO:GO:0005737 EMBL:AE014296 GO:GO:0006914 GO:GO:0019941 InterPro:IPR007135 InterPro:IPR019461 InterPro:IPR007134 Pfam:PF10381 OMA:CKHADVM EMBL:AY119557 RefSeq:NP_649059.1 UniGene:Dm.11393 SMR:Q9VVS6 STRING:Q9VVS6 PRIDE:Q9VVS6 Ensembl:FBtr0075055 …
contig01140	63	23	40	964	FB|FBgn0013680 - symbol:mt:ND2 "mitochondrial NADH-ubiquinone oxidoreductase chain 2" species:7227 "Drosophila melanogaster" [GO:0008137 "NADH dehydrogenase (ubiquinone) activity" evidence=IEA;NAS] [GO:0005747 "mitochondrial respiratory chain complex I" evidence=NAS] [GO:0005739 "mitochondrion" evidence=NAS] [GO:0005743 "mitochondrial inner membrane" evidence=NAS] [GO:0016021 "integral to membran…
contig01141	3	0	3	509	ZFIN|ZDB-GENE-040912-163 - symbol:zgc:92127 "zgc:92127" species:7955 "Danio rerio" [GO:0016458 "gene silencing" evidence=IEA] [GO:0005634 "nucleus" evidence=IEA] [GO:0003674 "molecular_function" evidence=ND] InterPro:IPR018972 Pfam:PF09368 ZFIN:ZDB-GENE-040912-163 GO:GO:0005634 GO:GO:0016458 InterPro:IPR007146 Pfam:PF04000 OMA:QVREVRK HOGENOM:HBG713250 HOVERGEN:HBG074329 OrthoDB:EOG9D81RG EMBL:BC…
contig01142	36	22	14	1088	RGD|1559436 - symbol:Mrc2 "mannose receptor, C type 2" species:10116 "Rattus norvegicus" [GO:0004872 "receptor activity" evidence=IEA] [GO:0005488 "binding" evidence=IEA] [GO:0005509 "calcium ion binding" evidence=IEA] [GO:0005529 "sugar binding" evidence=IEA] [GO:0005886 "plasma membrane" evidence=IEA] [GO:0006897 "endocytosis" evidence=IEA] [GO:0009986 "cell surface" evidence=IEA] [GO:0016021 "…
contig01143	9	9	0	857	No hit
contig01144	7	1	6	796	FB|FBgn0065035 - symbol:AlkB "AlkB" species:7227 "Drosophila melanogaster" [GO:0016491 "oxidoreductase activity" evidence=IEA] GO:GO:0055114 GO:GO:0016491 GO:GO:0005506 EMBL:AE014298 EMBL:BT030983 EMBL:BK003152 RefSeq:NP_996458.1 UniGene:Dm.10934 SMR:Q7KUZ2 PRIDE:Q7KUZ2 Ensembl:FBtr0074168 GeneID:2768870 KEGG:dme:Dmel_CG33250 NMPDR:fig|7227.3.peg.18044 UCSC:CG33250-RA CTD:2768870 FlyBase:FBgn0065…
contig01145	3	1	2	529	No hit
contig01146	37	19	18	1499	No hit
contig01147	57	20	37	1463	FB|FBgn0001248 - symbol:Idh "Isocitrate dehydrogenase" species:7227 "Drosophila melanogaster" [GO:0004450 "isocitrate dehydrogenase (NADP+) activity" evidence=ISS;IDA] [GO:0006099 "tricarboxylic acid cycle" evidence=ISS] [GO:0005739 "mitochondrion" evidence=ISS] [GO:0006097 "glyoxylate cycle" evidence=ISS] [GO:0055114 "oxidation reduction" evidence=IEA] [GO:0000287 "magnesium ion binding" evidenc…
contig01148	22	12	10	682	No hit
contig01149	3	3	0	484	FB|FBgn0030460 - symbol:CG2453 species:7227 "Drosophila melanogaster" [GO:0008425 "2-polyprenyl-6-methoxy-1,4-benzoquinone methyltransferase activity" evidence=ISS] InterPro:IPR004033 Pfam:PF01209 PROSITE:PS01183 PROSITE:PS01184 GO:GO:0005515 GO:GO:0005739 EMBL:AE014298 GO:GO:0006744 PANTHER:PTHR10108:SF24 TIGRFAMs:TIGR01934 OMA:THFGFRD EMBL:AY122141 RefSeq:NP_572865.1 UniGene:Dm.13449 SMR:Q9VYF8…
contig01150	5	5	0	523	FB|FBgn0004436 - symbol:UbcD6 "Ubiquitin conjugating enzyme" species:7227 "Drosophila melanogaster" [GO:0006281 "DNA repair" evidence=IGI] [GO:0004842 "ubiquitin-protein ligase activity" evidence=ISS;NAS] [GO:0005634 "nucleus" evidence=NAS] [GO:0051246 "regulation of protein metabolic process" evidence=IEA] [GO:0043687 "post-translational protein modification" evidence=IEA] [GO:0007052 "mitotic s…
contig01151	3	2	1	505	FB|FBgn0021995 - symbol:Rs1 "Rs1" species:7227 "Drosophila melanogaster" [GO:0003724 "RNA helicase activity" evidence=ISS] [GO:0042254 "ribosome biogenesis" evidence=NAS] [GO:0004004 "ATP-dependent RNA helicase activity" evidence=ISS] [GO:0003676 "nucleic acid binding" evidence=IEA] [GO:0005524 "ATP binding" evidence=IEA] InterPro:IPR000629 InterPro:IPR001650 InterPro:IPR011545 Pfam:PF00270 Pfam:…
contig01152	4	2	2	550	FB|FBgn0032336 - symbol:Ast-C "Allatostatin C" species:7227 "Drosophila melanogaster" [GO:0005184 "neuropeptide hormone activity" evidence=IDA;NAS] [GO:0007218 "neuropeptide signaling pathway" evidence=NAS;TAS] [GO:0005179 "hormone activity" evidence=NAS;TAS] [GO:0008016 "regulation of heart contraction" evidence=NAS] EMBL:AE014134 GO:GO:0007218 GO:GO:0005184 Ensembl:FBtr0080234 GeneID:34537 FlyB…
contig01153	4	3	1	547	FB|FBgn0250848 - symbol:26-29-p "26-29kD-proteinase" species:7227 "Drosophila melanogaster" [GO:0004197 "cysteine-type endopeptidase activity" evidence=ISS] [GO:0006508 "proteolysis" evidence=IEA] [GO:0005811 "lipid particle" evidence=IDA] InterPro:IPR000169 InterPro:IPR000668 InterPro:IPR013128 Pfam:PF00112 PRINTS:PR00705 PROSITE:PS00139 PROSITE:PS00639 PROSITE:PS00640 SMART:SM00645 EMBL:AE01429…
contig01154	16	3	13	1545	CGD|CAL0000620 - symbol:MYO1 species:5476 "Candida albicans" [GO:0000142 "cellular bud neck contractile ring" evidence=IEA;IDA] [GO:0007109 "cytokinesis, completion of separation" evidence=IEA] [GO:0000916 "contractile ring contraction involved in cytokinesis during cell cycle" evidence=IEA] [GO:0000915 "cytokinesis, actomyosin contractile ring assembly" evidence=IEA] [GO:0016460 "myosin II compl…
contig01155	13	9	4	1468	FB|FBgn0058160 - symbol:CG40160 species:7227 "Drosophila melanogaster" [GO:0004252 "serine-type endopeptidase activity" evidence=IEA] [GO:0006508 "proteolysis" evidence=IEA] InterPro:IPR001254 InterPro:IPR001314 InterPro:IPR009003 InterPro:IPR018114 Pfam:PF00089 PRINTS:PR00722 PROSITE:PS00134 PROSITE:PS50240 SMART:SM00020 GO:GO:0006508 GO:GO:0004252 SUPFAM:SSF50494 HSSP:P00766 EMBL:CM000458 EMBL:…
contig01156	19	13	6	2072	TIGR_CMR|VC_A0558 - symbol:VC_A0558 "gamma-glutamyltranspeptidase, putative" species:686 "Vibrio cholerae O1 biovar El Tor" [GO:0003840 "gamma-glutamyltransferase activity" evidence=ISS] [GO:0006750 "glutathione biosynthetic process" evidence=ISS] InterPro:IPR000101 Pfam:PF01019 PRINTS:PR01210 GenomeReviews:AE003853_GR HOGENOM:HBG738311 GO:GO:0003840 PANTHER:PTHR11686 MEROPS:T03.014 EMBL:AE004386…
contig01157	47	6	41	757	FB|FBgn0036108 - symbol:Cpr67Fa1 "Cuticular protein 67Fa1" species:7227 "Drosophila melanogaster" [GO:0008010 "structural constituent of chitin-based larval cuticle" evidence=ISS] [GO:0005214 "structural constituent of chitin-based cuticle" evidence=ISS] InterPro:IPR000618 Pfam:PF00379 PRINTS:PR00947 PROSITE:PS00233 PROSITE:PS51155 GO:GO:0042302 EMBL:AY071520 FlyBase:FBgn0036108 Uniprot:Q7JZ63
contig01158	3	2	1	524	No hit
contig01159	6	2	4	681	No hit
contig01160	78	32	46	943	RGD|1304897 - symbol:Rpl23a "ribosomal protein L23a" species:10116 "Rattus norvegicus" [GO:0000166 "nucleotide binding" evidence=IEA] [GO:0003735 "structural constituent of ribosome" evidence=IEA] [GO:0005515 "protein binding" evidence=ISO] [GO:0005622 "intracellular" evidence=IEA] [GO:0005829 "cytosol" evidence=ISO] [GO:0005840 "ribosome" evidence=IEA] [GO:0006412 "translation" evidence=IEA] [GO…
contig01161	9	8	1	762	No hit
contig01162	8	4	4	884	No hit
contig01163	5	2	3	586	FB|FBgn0086450 - symbol:su(r) "suppressor of rudimentary" species:7227 "Drosophila melanogaster" [GO:0004159 "dihydrouracil dehydrogenase (NAD+) activity" evidence=TAS] [GO:0017113 "dihydropyrimidine dehydrogenase (NADP+) activity" evidence=ISS;NAS] [GO:0005737 "cytoplasm" evidence=IEA] [GO:0009055 "electron carrier activity" evidence=IEA] [GO:0006222 "UMP biosynthetic process" evidence=IEA] [GO:…
contig01164	9	7	2	547	FB|FBgn0001225 - symbol:Hsp26 "Heat shock protein 26" species:7227 "Drosophila melanogaster" [GO:0009408 "response to heat" evidence=ISS;NAS] [GO:0008340 "determination of adult lifespan" evidence=IMP] [GO:0005515 "protein binding" evidence=IPI] InterPro:IPR001436 PRINTS:PR00299 Pfam:PF00011 InterPro:IPR002068 GO:GO:0005515 GO:GO:0008340 EMBL:AE014296 GO:GO:0009408 InterPro:IPR008978 SUPFAM:SSF49…
contig01165	4	1	3	578	ZFIN|ZDB-GENE-040426-2592 - symbol:nnt "nicotinamide nucleotide transhydrogenase" species:7955 "Danio rerio" [GO:0005488 "binding" evidence=IEA] [GO:0015992 "proton transport" evidence=IEA] [GO:0016491 "oxidoreductase activity" evidence=IEA] [GO:0055114 "oxidation reduction" evidence=IEA] [GO:0003824 "catalytic activity" evidence=IEA] [GO:0008746 "NAD(P) transhydrogenase activity" evidence=IEA] […
contig01166	3	1	2	496	FB|FBgn0000557 - symbol:Ef1alpha100E "Elongation factor 1alpha100E" species:7227 "Drosophila melanogaster" [GO:0005737 "cytoplasm" evidence=NAS] [GO:0003746 "translation elongation factor activity" evidence=ISS;NAS] [GO:0006414 "translational elongation" evidence=IEA;ISS;NAS] [GO:0005853 "eukaryotic translation elongation factor 1 complex" evidence=ISS] [GO:0003924 "GTPase activity" evidence=IEA;…
contig01167	12	12	0	806	FB|FBgn0010357 - symbol:betaTry "betaTrypsin" species:7227 "Drosophila melanogaster" [GO:0004252 "serine-type endopeptidase activity" evidence=IEA;NAS] [GO:0005576 "extracellular region" evidence=NAS] [GO:0006508 "proteolysis" evidence=IEA;NAS] InterPro:IPR001254 InterPro:IPR001314 InterPro:IPR009003 InterPro:IPR018114 Pfam:PF00089 PRINTS:PR00722 PROSITE:PS00134 PROSITE:PS00135 PROSITE:PS50240 SM…
contig01168	35	22	13	1789	RGD|1306049 - symbol:Smox "spermine oxidase" species:10116 "Rattus norvegicus" [GO:0046208 "spermine catabolic process" evidence=ISO] [GO:0046592 "polyamine oxidase activity" evidence=ISO] InterPro:IPR002937 Pfam:PF01593 EMBL:CH473949 HOVERGEN:HBG053499 UniGene:Rn.100278 eggNOG:roNOG15261 EMBL:BC161894 IPI:IPI00561778 RefSeq:NP_001128326.1 SMR:B1WBU6 Ensembl:ENSRNOT00000028876 GeneID:308652 KEGG:…
contig01169	3	2	1	530	No hit
contig01170	52	16	36	618	FB|FBgn0029897 - symbol:RpL17 "Ribosomal protein L17" species:7227 "Drosophila melanogaster" [GO:0006412 "translation" evidence=ISS] [GO:0022625 "cytosolic large ribosomal subunit" evidence=ISS] [GO:0003735 "structural constituent of ribosome" evidence=ISS] [GO:0000022 "mitotic spindle elongation" evidence=IMP] [GO:0007052 "mitotic spindle organization" evidence=IMP] InterPro:IPR001063 InterPro:I…
contig01171	3	1	2	498	No hit
contig01172	10	5	5	622	No hit
contig01173	11	8	3	1218	No hit
contig01174	21	7	14	1235	RGD|1305752 - symbol:Psmd2 "proteasome (prosome, macropain) 26S subunit, non-ATPase, 2" species:10116 "Rattus norvegicus" [GO:0000502 "proteasome complex" evidence=IEA] [GO:0005515 "protein binding" evidence=IEA;ISO] [GO:0030234 "enzyme regulator activity" evidence=IEA] [GO:0031145 "anaphase-promoting complex-dependent proteasomal ubiquitin-dependent protein catabolic process" evidence=ISO] [GO:0…
contig01175	4	1	3	511	No hit
contig01176	3	2	1	526	FB|FBgn0037873 - symbol:SdhC "Succinate dehydrogenase C" species:7227 "Drosophila melanogaster" [GO:0006121 "mitochondrial electron transport, succinate to ubiquinone" evidence=ISS;IMP] [GO:0000104 "succinate dehydrogenase activity" evidence=ISS] [GO:0005749 "mitochondrial respiratory chain complex II" evidence=ISS] [GO:0006099 "tricarboxylic acid cycle" evidence=ISS] [GO:0006105 "succinate metab…
contig01177	122	62	60	1387	TIGR_CMR|CPS_3571 - symbol:CPS_3571 "hypothetical protein" species:167879 "Colwellia psychrerythraea 34H" [GO:0003674 "molecular_function" evidence=ND] [GO:0005575 "cellular_component" evidence=ND] [GO:0008150 "biological_process" evidence=ND] EMBL:CP000083 GenomeReviews:CP000083_GR InterPro:IPR011123 Pfam:PF07495 RefSeq:YP_270239.1 STRING:Q47Y81 GeneID:3522274 KEGG:cps:CPS_3571 NMPDR:fig|167879.…
contig01178	3	2	1	534	No hit
contig01179	11	3	8	376	FB|FBgn0086355 - symbol:Tpi "Triose phosphate isomerase" species:7227 "Drosophila melanogaster" [GO:0004807 "triose-phosphate isomerase activity" evidence=ISS;IMP;NAS] [GO:0005575 "cellular_component" evidence=ND] [GO:0008152 "metabolic process" evidence=IEA] [GO:0050877 "neurological system process" evidence=IMP] [GO:0009612 "response to mechanical stimulus" evidence=IMP] [GO:0008340 "determinat…
contig01180	26	7	19	1856	FB|FBgn0260653 - symbol:serp "serpentine" species:7227 "Drosophila melanogaster" [GO:0005576 "extracellular region" evidence=IEA] [GO:0006030 "chitin metabolic process" evidence=IEA] [GO:0035159 "regulation of tube length, open tracheal system" evidence=IMP] [GO:0008061 "chitin binding" evidence=IMP] [GO:0004099 "chitin deacetylase activity" evidence=IMP] [GO:0007424 "open tracheal system develop…
contig01181	4	2	2	497	No hit
contig01182	13	11	2	1010	ZFIN|ZDB-GENE-030826-18 - symbol:prdx3 "peroxiredoxin 3" species:7955 "Danio rerio" [GO:0016209 "antioxidant activity" evidence=IEA] [GO:0045454 "cell redox homeostasis" evidence=IEA] [GO:0016491 "oxidoreductase activity" evidence=IEA] InterPro:IPR000866 InterPro:IPR017936 Pfam:PF00578 PROSITE:PS51352 ZFIN:ZDB-GENE-030826-18 GO:GO:0016491 GO:GO:0016209 InterPro:IPR012336 InterPro:IPR012335 Gene3D…
contig01183	31	13	18	947	RGD|1590818 - symbol:LOC365985 "similar to adenylate kinase 5 isoform 1" species:10116 "Rattus norvegicus" [GO:0004017 "adenylate kinase activity" evidence=IEA] [GO:0005524 "ATP binding" evidence=IEA] [GO:0005737 "cytoplasm" evidence=IEA] [GO:0006139 "nucleobase, nucleoside, nucleotide and nucleic acid metabolic process" evidence=IEA] [GO:0019205 "nucleobase, nucleoside, nucleotide kinase activit…
contig01184	3	2	1	492	No hit
contig01185	21	12	9	1078	FB|FBgn0037643 - symbol:skap "skpA associated protein" species:7227 "Drosophila melanogaster" [GO:0009361 "succinate-CoA ligase complex (ADP-forming)" evidence=ISS] [GO:0004775 "succinate-CoA ligase (ADP-forming) activity" evidence=ISS] [GO:0006099 "tricarboxylic acid cycle" evidence=ISS] [GO:0005524 "ATP binding" evidence=IEA] [GO:0010824 "regulation of centrosome duplication" evidence=IMP] [GO:…
contig01186	5	1	4	530	FB|FBgn0031505 - symbol:CG12400 species:7227 "Drosophila melanogaster" [GO:0005747 "mitochondrial respiratory chain complex I" evidence=ISS] [GO:0008137 "NADH dehydrogenase (ubiquinone) activity" evidence=ISS] [GO:0003954 "NADH dehydrogenase activity" evidence=ISS] [GO:0006120 "mitochondrial electron transport, NADH to ubiquinone" evidence=ISS] InterPro:IPR009423 Pfam:PF06374 PIRSF:PIRSF017834 GO…
contig01187	6	3	3	520	FB|FBgn0004507 - symbol:GlyP "Glycogen phosphorylase" species:7227 "Drosophila melanogaster" [GO:0042803 "protein homodimerization activity" evidence=IDA] [GO:0043234 "protein complex" evidence=IDA] [GO:0008184 "glycogen phosphorylase activity" evidence=IMP;IDA] [GO:0030170 "pyridoxal phosphate binding" evidence=IDA] [GO:0005980 "glycogen catabolic process" evidence=IMP] [GO:0060361 "flight" evid…
contig01188	19	10	9	732	No hit
contig01189	6	0	6	636	RGD|621824 - symbol:Slc6a5 "solute carrier family 6 (neurotransmitter transporter, glycine), member 5" species:10116 "Rattus norvegicus" [GO:0015187 "glycine transmembrane transporter activity" evidence=IDA] [GO:0015816 "glycine transport" evidence=IDA] InterPro:IPR000175 Pfam:PF00209 PRINTS:PR00176 PROSITE:PS00610 PROSITE:PS00754 PROSITE:PS50267 RGD:621824 GO:GO:0005887 GO:GO:0006836 GO:GO:00053…
contig01190	17	6	11	951	FB|FBgn0025366 - symbol:Ip259 "Intronic Protein 259" species:7227 "Drosophila melanogaster" [GO:0003735 "structural constituent of ribosome" evidence=IEA] [GO:0005840 "ribosome" evidence=IEA] [GO:0006412 "translation" evidence=IEA] [GO:0006911 "phagocytosis, engulfment" evidence=IMP] EMBL:AE014134 GO:GO:0006911 OMA:MPQNEHI UniGene:Dm.36737 EMBL:U56257 EMBL:AY118472 EMBL:BT099527 RefSeq:NP_477379.…
contig01191	7	5	2	766	MGI|MGI:1913339 - symbol:Rmnd5b "required for meiotic nuclear division 5 homolog B (S. cerevisiae)" species:10090 "Mus musculus" [GO:0005575 "cellular_component" evidence=ND] [GO:0003674 "molecular_function" evidence=ND] [GO:0008150 "biological_process" evidence=ND] MGI:MGI:1913339 InterPro:IPR006594 SMART:SM00667 PROSITE:PS50896 InterPro:IPR006595 InterPro:IPR013144 SMART:SM00757 SMART:SM00668 P…
contig01192	36	15	21	778	FB|FBgn0028737 - symbol:Ef1beta "Elongation factor 1 beta" species:7227 "Drosophila melanogaster" [GO:0005829 "cytosol" evidence=ISS;NAS] [GO:0003747 "translation release factor activity" evidence=ISS] [GO:0005853 "eukaryotic translation elongation factor 1 complex" evidence=IEA;ISS;NAS] [GO:0003746 "translation elongation factor activity" evidence=IEA;ISS;NAS] [GO:0006414 "translational elongati…
contig01193	27	16	11	1038	FB|FBgn0022023 - symbol:eIF-3p40 "Eukaryotic initiation factor 3 p40 subunit" species:7227 "Drosophila melanogaster" [GO:0005852 "eukaryotic translation initiation factor 3 complex" evidence=ISS] [GO:0003743 "translation initiation factor activity" evidence=ISS] [GO:0006413 "translational initiation" evidence=ISS] [GO:0005829 "cytosol" evidence=ISS] Pfam:PF01398 INTERPRO:IPR000555 GO:GO:0005515 G…
contig01194	5	1	4	262	FB|FBgn0035917 - symbol:Zasp66 "Z band alternatively spliced PDZ-motif protein 66" species:7227 "Drosophila melanogaster" [GO:0007498 "mesoderm development" evidence=IEP] [GO:0005515 "protein binding" evidence=IEA] [GO:0030018 "Z disc" evidence=IDA] Pfam:PF00595 InterPro:IPR001478 InterPro:IPR006643 PROSITE:PS50106 SMART:SM00228 SMART:SM00735 GO:GO:0005515 EMBL:AE014296 GO:GO:0007498 GO:GO:003001…
contig01196	2	0	2	490	No hit
contig01197	38	20	18	1304	No hit
contig01198	31	19	12	756	WB|WBGene00021956 - symbol:Y57E12AL.1 species:6239 "Caenorhabditis elegans" [GO:0016020 "membrane" evidence=IEA] [GO:0016021 "integral to membrane" evidence=IEA] [GO:0040010 "positive regulation of growth rate" evidence=IMP] [GO:0018991 "oviposition" evidence=IMP] [GO:0002119 "nematode larval development" evidence=IMP] [GO:0000003 "reproduction" evidence=IMP] InterPro:IPR005016 Pfam:PF03348 GO:GO…
contig01199	32	14	18	1059	FB|FBgn0033879 - symbol:CG6543 species:7227 "Drosophila melanogaster" [GO:0005739 "mitochondrion" evidence=ISS] [GO:0004300 "enoyl-CoA hydratase activity" evidence=ISS] [GO:0005759 "mitochondrial matrix" evidence=ISS] [GO:0006635 "fatty acid beta-oxidation" evidence=ISS] [GO:0005811 "lipid particle" evidence=IDA] InterPro:IPR001753 InterPro:IPR018376 Pfam:PF00378 PROSITE:PS00166 EMBL:AE013599 GO:…
contig01200	3	2	1	511	No hit
contig01201	17	8	9	1133	ZFIN|ZDB-GENE-030516-2 - symbol:nap1l1 "nucleosome assembly protein 1, like 1" species:7955 "Danio rerio" [GO:0006334 "nucleosome assembly" evidence=IEA] [GO:0005634 "nucleus" evidence=IEA] InterPro:IPR002164 Pfam:PF00956 ZFIN:ZDB-GENE-030516-2 GO:GO:0005634 GO:GO:0006334 HOGENOM:HBG619916 PANTHER:PTHR11875 HOVERGEN:HBG052653 OMA:DYDSKKD OrthoDB:EOG9QJV73 EMBL:BC044152 IPI:IPI00513317 RefSeq:NP_9…
contig01202	46	21	25	1919	FB|FBgn0003178 - symbol:PyK "Pyruvate kinase" species:7227 "Drosophila melanogaster" [GO:0016310 "phosphorylation" evidence=ISS] [GO:0004743 "pyruvate kinase activity" evidence=ISS;IMP;NAS] [GO:0006096 "glycolysis" evidence=IEA;NAS] [GO:0005829 "cytosol" evidence=IDA] [GO:0000287 "magnesium ion binding" evidence=IEA] [GO:0030955 "potassium ion binding" evidence=IEA] [GO:0005811 "lipid particle" e…
contig01203	29	12	17	1310	FB|FBgn0035781 - symbol:CG8560 species:7227 "Drosophila melanogaster" [GO:0004180 "carboxypeptidase activity" evidence=NAS] [GO:0004181 "metallocarboxypeptidase activity" evidence=IEA] [GO:0008270 "zinc ion binding" evidence=IEA] [GO:0006508 "proteolysis" evidence=IEA] InterPro:IPR000834 Pfam:PF00246 PRINTS:PR00765 SMART:SM00631 EMBL:AE014296 GO:GO:0008270 GO:GO:0006508 GO:GO:0004181 InterPro:IPR…
contig01204	25	11	14	1223	FB|FBgn0053936 - symbol:CG33936 species:7227 "Drosophila melanogaster" [GO:0008150 "biological_process" evidence=ND] [GO:0005575 "cellular_component" evidence=ND] [GO:0008270 "zinc ion binding" evidence=IEA] [GO:0003677 "DNA binding" evidence=IEA] InterPro:IPR000058 InterPro:IPR002653 Pfam:PF01428 Pfam:PF01754 PROSITE:PS51036 PROSITE:PS51039 SMART:SM00154 GO:GO:0008270 GO:GO:0003677 Gene3D:G3DSA:…
contig01205	5	5	0	533	No hit
contig01206	7	7	0	271	FB|FBgn0032727 - symbol:CG10623 species:7227 "Drosophila melanogaster" [GO:0016205 "selenocysteine methyltransferase activity" evidence=ISS] [GO:0008898 "homocysteine S-methyltransferase activity" evidence=IEA] InterPro:IPR003726 Pfam:PF02574 PROSITE:PS50970 EMBL:AE014134 GO:GO:0008898 Gene3D:G3DSA:3.20.20.330 SUPFAM:SSF82282 HSSP:Q93088 eggNOG:inNOG07913 EMBL:AY118872 EMBL:AM294641 EMBL:AM294643…
contig01207	12	8	4	1227	FB|FBgn0036616 - symbol:CG4893 species:7227 "Drosophila melanogaster" [GO:0005575 "cellular_component" evidence=ND] [GO:0008150 "biological_process" evidence=ND] [GO:0003674 "molecular_function" evidence=ND] EMBL:AE014296 InterPro:IPR008907 PANTHER:PTHR12932 Pfam:PF05517 OMA:TKATGQE EMBL:AY071493 EMBL:AY071358 RefSeq:NP_648881.1 UniGene:Dm.5901 SMR:Q9VV43 DIP:DIP-18084N IntAct:Q9VV43 PRIDE:Q9VV43…
contig01208	9	6	3	779	FB|FBgn0025582 - symbol:Int6 "Int6 homologue" species:7227 "Drosophila melanogaster" [GO:0003743 "translation initiation factor activity" evidence=ISS;NAS] [GO:0005852 "eukaryotic translation initiation factor 3 complex" evidence=ISS;NAS] [GO:0006413 "translational initiation" evidence=ISS] [GO:0005829 "cytosol" evidence=NAS] [GO:0006911 "phagocytosis, engulfment" evidence=IMP] INTERPRO:IPR000717…
contig01209	8	4	4	1034	No hit
contig01210	4	0	4	677	No hit
contig01211	11	7	4	1648	FB|FBgn0039132 - symbol:AP-1sigma "AP-1sigma" species:7227 "Drosophila melanogaster" [GO:0007269 "neurotransmitter secretion" evidence=NAS] [GO:0016183 "synaptic vesicle coating" evidence=TAS] [GO:0006901 "vesicle coating" evidence=TAS] [GO:0030135 "coated vesicle" evidence=TAS] [GO:0008021 "synaptic vesicle" evidence=TAS] [GO:0008565 "protein transporter activity" evidence=IEA] [GO:0016192 "vesi…
contig01212	23	11	12	2036	FB|FBgn0020653 - symbol:Trxr-1 "Thioredoxin reductase-1" species:7227 "Drosophila melanogaster" [GO:0004362 "glutathione-disulfide reductase activity" evidence=IDA;NAS;IMP] [GO:0008340 "determination of adult lifespan" evidence=IMP;TAS] [GO:0001666 "response to hypoxia" evidence=IMP] [GO:0005737 "cytoplasm" evidence=IDA;NAS] [GO:0004791 "thioredoxin-disulfide reductase activity" evidence=ISS;IDA]…
contig01213	4	4	0	498	FB|FBgn0035638 - symbol:Tektin-C "Tektin C" species:7227 "Drosophila melanogaster" [GO:0005875 "microtubule associated complex" evidence=ISS] [GO:0007017 "microtubule-based process" evidence=ISS] [GO:0008017 "microtubule binding" evidence=ISS] [GO:0005874 "microtubule" evidence=IEA] [GO:0000226 "microtubule cytoskeleton organization" evidence=IEA] InterPro:IPR000435 Pfam:PF03148 PRINTS:PR00511 EM…
contig01214	6	5	1	509	No hit
contig01215	8	7	1	805	No hit
contig01216	5	3	2	637	MGI|MGI:1202296 - symbol:Sorl1 "sortilin-related receptor, LDLR class A repeats-containing" species:10090 "Mus musculus" [GO:0034362 "low-density lipoprotein particle" evidence=IEA] [GO:0043025 "neuronal cell body" evidence=ISO] [GO:0016020 "membrane" evidence=IEA] [GO:0006897 "endocytosis" evidence=IEA] [GO:0006629 "lipid metabolic process" evidence=IEA] [GO:0006869 "lipid transport" evidence=IE…
contig01217	4	4	0	486	RGD|1309054 - symbol:Tcf25 "transcription factor 25 (basic helix-loop-helix)" species:10116 "Rattus norvegicus" [GO:0000122 "negative regulation of transcription from RNA polymerase II promoter" evidence=ISO] [GO:0003700 "transcription factor activity" evidence=ISO] [GO:0005515 "protein binding" evidence=ISO] [GO:0005634 "nucleus" evidence=ISO] GenBank:XM_001079503.1 Ncbi:XP_001079503
contig01218	10	5	5	1085	FB|FBgn0046296 - symbol:CG11534 species:7227 "Drosophila melanogaster" [GO:0019992 "diacylglycerol binding" evidence=ISS] [GO:0005575 "cellular_component" evidence=ND] [GO:0007242 "intracellular signaling cascade" evidence=IEA] [GO:0008270 "zinc ion binding" evidence=IEA] [GO:0005515 "protein binding" evidence=IEA] InterPro:IPR001841 InterPro:IPR001965 InterPro:IPR002219 Pfam:PF00130 PROSITE:PS00…
contig01219	3	0	3	551	No hit
contig01220	14	7	7	1831	FB|FBgn0025837 - symbol:CG17636 species:7227 "Drosophila melanogaster" [GO:0003840 "gamma-glutamyltransferase activity" evidence=IEA;ISS] InterPro:IPR000101 Pfam:PF01019 PRINTS:PR01210 EMBL:AE014298 GO:GO:0008415 GO:GO:0003840 PANTHER:PTHR11686 EMBL:AL031884 OrthoDB:EOG97SSM3 MEROPS:T03.005 eggNOG:inNOG07388 RefSeq:NP_001096854.1 UniGene:Dm.29315 SMR:Q9XZS5 PRIDE:Q9XZS5 Ensembl:FBtr0112921 GeneID…
contig01221	21	12	9	1142	No hit
contig01222	4	4	0	857	FB|FBgn0032940 - symbol:Mio "Mlx interactor" species:7227 "Drosophila melanogaster" [GO:0005634 "nucleus" evidence=ISS] [GO:0003700 "transcription factor activity" evidence=ISS;NAS] [GO:0045449 "regulation of transcription" evidence=ISS] InterPro:IPR001092 InterPro:IPR011598 Pfam:PF00010 PROSITE:PS50888 SMART:SM00353 GO:GO:0005515 GO:GO:0005634 EMBL:AE014134 GO:GO:0045449 GO:GO:0030528 Gene3D:G3D…
contig01223	57	32	25	2084	FB|FBgn0032213 - symbol:CG5390 species:7227 "Drosophila melanogaster" [GO:0004252 "serine-type endopeptidase activity" evidence=IEA;NAS] [GO:0006508 "proteolysis" evidence=IEA] InterPro:IPR001254 InterPro:IPR001314 InterPro:IPR009003 InterPro:IPR018114 Pfam:PF00089 PRINTS:PR00722 PROSITE:PS00134 PROSITE:PS50240 SMART:SM00020 GO:GO:0006508 GO:GO:0004252 SUPFAM:SSF50494 eggNOG:inNOG07606 EMBL:BT003…
contig01224	5	4	1	671	FB|FBgn0051198 - symbol:CG31198 species:7227 "Drosophila melanogaster" [GO:0004177 "aminopeptidase activity" evidence=NAS] [GO:0008270 "zinc ion binding" evidence=IEA] [GO:0008237 "metallopeptidase activity" evidence=IEA] [GO:0006508 "proteolysis" evidence=IEA] InterPro:IPR001930 InterPro:IPR014782 Pfam:PF01433 PRINTS:PR00756 EMBL:AE014297 GO:GO:0008270 GO:GO:0006508 GO:GO:0008237 GO:GO:0004177 P…
contig01225	15	6	9	943	FB|FBgn0035669 - symbol:CG6592 species:7227 "Drosophila melanogaster" [GO:0004252 "serine-type endopeptidase activity" evidence=IEA;NAS] [GO:0006508 "proteolysis" evidence=IEA;NAS] InterPro:IPR001254 InterPro:IPR001314 InterPro:IPR009003 InterPro:IPR018114 Pfam:PF00089 PRINTS:PR00722 PROSITE:PS00134 PROSITE:PS00135 PROSITE:PS50240 SMART:SM00020 EMBL:AE014296 GO:GO:0006508 GO:GO:0004252 SUPFAM:SSF…
contig01226	16	7	9	629	ZFIN|ZDB-GENE-040927-8 - symbol:zgc:103764 "zgc:103764" species:7955 "Danio rerio" [GO:0003824 "catalytic activity" evidence=IEA] [GO:0008150 "biological_process" evidence=ND] [GO:0005575 "cellular_component" evidence=ND] InterPro:IPR011146 InterPro:IPR011151 Pfam:PF01230 ZFIN:ZDB-GENE-040927-8 GO:GO:0003824 SUPFAM:SSF54197 InterPro:IPR019808 InterPro:IPR001310 Gene3D:G3DSA:3.30.428.10 PANTHER:PT…
contig01227	61	10	51	744	FB|FBgn0011293 - symbol:a10 "antennal protein 10" species:7227 "Drosophila melanogaster" [GO:0007606 "sensory perception of chemical stimulus" evidence=ISS] [GO:0005550 "pheromone binding" evidence=NAS] [GO:0005549 "odorant binding" evidence=NAS] GO:GO:0005515 GO:GO:0005576 EMBL:AE014296 EMBL:U05244 EMBL:U02546 EMBL:AJ973480 EMBL:BT025814 RefSeq:NP_524121.2 UniGene:Dm.2533 SMR:Q27377 IntAct:Q2737…
contig01228	11	3	8	487	No hit
contig01229	43	24	19	1287	FB|FBgn0010352 - symbol:Nc73EF "Neural conserved at 73EF" species:7227 "Drosophila melanogaster" [GO:0004591 "oxoglutarate dehydrogenase (succinyl-transferring) activity" evidence=ISS] [GO:0006099 "tricarboxylic acid cycle" evidence=ISS] [GO:0009353 "mitochondrial oxoglutarate dehydrogenase complex" evidence=ISS] [GO:0030976 "thiamin pyrophosphate binding" evidence=IEA] [GO:0006096 "glycolysis" e…
contig01230	8	6	2	515	ZFIN|ZDB-GENE-040426-2807 - symbol:pgd "phosphogluconate hydrogenase" species:7955 "Danio rerio" [GO:0004616 "phosphogluconate dehydrogenase (decarboxylating) activity" evidence=IEA] [GO:0005488 "binding" evidence=IEA] [GO:0006098 "pentose-phosphate shunt" evidence=IEA] [GO:0003824 "catalytic activity" evidence=IEA] [GO:0050661 "NADP or NADPH binding" evidence=IEA] [GO:0055114 "oxidation reductio…
contig01231	4	1	3	591	No hit
contig01232	27	11	16	672	No hit
contig01233	4	0	4	879	No hit
contig01234	16	11	5	641	No hit
contig01235	22	11	11	1349	FB|FBgn0026250 - symbol:eIF-1A "Eukaryotic initiation factor 1A" species:7227 "Drosophila melanogaster" [GO:0003743 "translation initiation factor activity" evidence=ISS] [GO:0005829 "cytosol" evidence=ISS;NAS] [GO:0006412 "translation" evidence=ISS] [GO:0006413 "translational initiation" evidence=IEA;ISS;NAS] [GO:0016282 "eukaryotic 43S preinitiation complex" evidence=ISS] [GO:0003723 "RNA bindi…
contig01236	16	11	5	1474	No hit
contig01237	19	8	11	963	FB|FBgn0010357 - symbol:betaTry "betaTrypsin" species:7227 "Drosophila melanogaster" [GO:0004252 "serine-type endopeptidase activity" evidence=IEA;NAS] [GO:0005576 "extracellular region" evidence=NAS] [GO:0006508 "proteolysis" evidence=IEA;NAS] InterPro:IPR001254 InterPro:IPR001314 InterPro:IPR009003 InterPro:IPR018114 Pfam:PF00089 PRINTS:PR00722 PROSITE:PS00134 PROSITE:PS00135 PROSITE:PS50240 SM…
contig01238	4	1	3	520	MGI|MGI:2179381 - symbol:Prpf8 "pre-mRNA processing factor 8" species:10090 "Mus musculus" [GO:0005634 "nucleus" evidence=IEA] [GO:0030529 "ribonucleoprotein complex" evidence=IEA] [GO:0003723 "RNA binding" evidence=IEA] [GO:0008380 "RNA splicing" evidence=IEA] [GO:0005682 "U5 snRNP" evidence=ISO] [GO:0005515 "protein binding" evidence=ISO] [GO:0005681 "spliceosomal complex" evidence=IEA] [GO:000…
contig01239	4	1	3	461	No hit
contig01240	6	5	1	713	RGD|1306633 - symbol:Zfp39 "zinc finger protein 39" species:10116 "Rattus norvegicus" [GO:0003676 "nucleic acid binding" evidence=IEA] [GO:0005622 "intracellular" evidence=IEA] [GO:0006355 "regulation of transcription, DNA-dependent" evidence=IEA] [GO:0008270 "zinc ion binding" evidence=IEA] GenBank:NM_001107004.2 Ncbi:NP_001100474
contig01241	8	6	2	987	FB|FBgn0037989 - symbol:CG14741 species:7227 "Drosophila melanogaster" [GO:0015662 "ATPase activity, coupled to transmembrane movement of ions, phosphorylative mechanism" evidence=ISS] [GO:0016021 "integral to membrane" evidence=IEA] [GO:0000287 "magnesium ion binding" evidence=IEA] [GO:0006754 "ATP biosynthetic process" evidence=IEA] [GO:0015914 "phospholipid transport" evidence=IEA] [GO:0005524…
contig01242	8	4	4	358	No hit
contig01243	24	12	12	471	No hit
contig01244	6	1	5	544	FB|FBgn0011705 - symbol:rost "rolling stone" species:7227 "Drosophila melanogaster" [GO:0007520 "myoblast fusion" evidence=NAS;IMP;TAS] [GO:0016020 "membrane" evidence=IDA] [GO:0005886 "plasma membrane" evidence=NAS] [GO:0016021 "integral to membrane" evidence=NAS] [GO:0007519 "skeletal muscle tissue development" evidence=TAS] GO:GO:0016021 EMBL:AE014134 GO:GO:0007520 EMBL:AF006955 EMBL:BT016130 …
contig01245	96	32	64	1738	FB|FBgn0005585 - symbol:Crc "Calreticulin" species:7227 "Drosophila melanogaster" [GO:0005509 "calcium ion binding" evidence=ISS;NAS] [GO:0005788 "endoplasmic reticulum lumen" evidence=ISS;NAS] [GO:0007422 "peripheral nervous system development" evidence=TAS] [GO:0007417 "central nervous system development" evidence=IMP] [GO:0042048 "olfactory behavior" evidence=IMP] [GO:0006457 "protein folding"…
contig01246	3	3	0	488	RGD|1304664 - symbol:Slc39a6 "solute carrier family 39 (zinc transporter), member 6" species:10116 "Rattus norvegicus" [GO:0005783 "endoplasmic reticulum" evidence=IEA;ISO] [GO:0005886 "plasma membrane" evidence=IEA] [GO:0006811 "ion transport" evidence=IEA] [GO:0006829 "zinc ion transport" evidence=IEA] [GO:0008270 "zinc ion binding" evidence=IEA] [GO:0016021 "integral to membrane" evidence=IEA]…
contig01247	9	6	3	855	FB|FBgn0030503 - symbol:Tango2 "Transport and Golgi organization 2" species:7227 "Drosophila melanogaster" [GO:0005829 "cytosol" evidence=IDA] [GO:0007030 "Golgi organization" evidence=IMP] [GO:0005794 "Golgi apparatus" evidence=IDA] GO:GO:0005515 GO:GO:0005829 EMBL:AE014298 GO:GO:0005794 GO:GO:0007030 InterPro:IPR008551 PANTHER:PTHR17985 Pfam:PF05742 OMA:TSIFVRF EMBL:AY069312 RefSeq:NP_572905.1 …
contig01248	4	3	1	464	FB|FBgn0034718 - symbol:wdp "windpipe" species:7227 "Drosophila melanogaster" [GO:0005886 "plasma membrane" evidence=NAS] [GO:0005515 "protein binding" evidence=IEA] Pfam:PF00560 InterPro:IPR001611 GO:GO:0005515 InterPro:IPR000483 SMART:SM00082 HSSP:P07359 EMBL:BT001693 SMR:Q8IGN2 IntAct:Q8IGN2 PRIDE:Q8IGN2 Ensembl:FBtr0071849 Ensembl:FBtr0071850 Ensembl:FBtr0071851 Ensembl:FBtr0071852 UCSC:CG341…
contig01249	8	3	5	611	FB|FBgn0030086 - symbol:CG7033 species:7227 "Drosophila melanogaster" [GO:0006457 "protein folding" evidence=ISS] [GO:0005832 "chaperonin-containing T-complex" evidence=ISS] [GO:0005524 "ATP binding" evidence=IEA] [GO:0051082 "unfolded protein binding" evidence=IEA] [GO:0005811 "lipid particle" evidence=IDA] [GO:0007052 "mitotic spindle organization" evidence=IMP] InterPro:IPR002194 InterPro:IPR0…
contig01250	65	32	33	505	FB|FBgn0260441 - symbol:RpS12 "Ribosomal protein S12" species:7227 "Drosophila melanogaster" [GO:0003735 "structural constituent of ribosome" evidence=ISS;NAS] [GO:0006412 "translation" evidence=ISS] [GO:0022627 "cytosolic small ribosomal subunit" evidence=ISS] [GO:0005840 "ribosome" evidence=NAS] InterPro:IPR000530 PRINTS:PR00972 PROSITE:PS01189 InterPro:IPR004038 Pfam:PF01248 EMBL:AE014296 GO:G…
contig01251	6	5	1	626	No hit
contig01252	6	0	6	218	No hit
contig01253	6	5	1	474	No hit
contig01254	14	6	8	491	FB|FBgn0032511 - symbol:CG9306 species:7227 "Drosophila melanogaster" [GO:0005747 "mitochondrial respiratory chain complex I" evidence=ISS] [GO:0008137 "NADH dehydrogenase (ubiquinone) activity" evidence=ISS] [GO:0003954 "NADH dehydrogenase activity" evidence=ISS] [GO:0006120 "mitochondrial electron transport, NADH to ubiquinone" evidence=ISS] GO:GO:0005515 EMBL:AE014134 GO:GO:0055114 GO:GO:00081…
contig01255	5	2	3	551	FB|FBgn0036816 - symbol:Indy "I'm not dead yet" species:7227 "Drosophila melanogaster" [GO:0008340 "determination of adult lifespan" evidence=NAS;IMP;TAS] [GO:0015141 "succinate transmembrane transporter activity" evidence=IDA] [GO:0015137 "citrate transmembrane transporter activity" evidence=IDA] [GO:0005886 "plasma membrane" evidence=IDA] [GO:0015142 "tricarboxylic acid transmembrane transporte…
contig01256	4	1	3	580	FB|FBgn0013305 - symbol:Nmda1 "N-methyl-D-aspartate receptor-associated protein" species:7227 "Drosophila melanogaster" [GO:0004972 "N-methyl-D-aspartate selective glutamate receptor activity" evidence=ISS] [GO:0017146 "N-methyl-D-aspartate selective glutamate receptor complex" evidence=ISS] EMBL:AE013599 GO:GO:0016021 InterPro:IPR006214 PANTHER:PTHR23291 Pfam:PF01027 Ensembl:FBtr0089873 Ensembl:…
contig01257	16	9	7	992	No hit
contig01258	11	5	6	918	No hit
contig01259	6	5	1	811	FB|FBgn0039081 - symbol:Irk2 "Inwardly rectifying potassium channel 2" species:7227 "Drosophila melanogaster" [GO:0015467 "G-protein activated inward rectifier potassium channel activity" evidence=ISS] [GO:0005242 "inward rectifier potassium channel activity" evidence=IDA;NAS] [GO:0006813 "potassium ion transport" evidence=IDA] [GO:0016021 "integral to membrane" evidence=IDA] [GO:0042391 "regulat…
contig01260	3	3	0	477	FB|FBgn0035281 - symbol:Cpr62Bc "Cuticular protein 62Bc" species:7227 "Drosophila melanogaster" [GO:0005214 "structural constituent of chitin-based cuticle" evidence=ISS] InterPro:IPR000618 Pfam:PF00379 PRINTS:PR00947 PROSITE:PS00233 PROSITE:PS51155 GO:GO:0005515 EMBL:AE014296 GO:GO:0042302 OrthoDB:EOG9FBJ06 EMBL:AY061158 RefSeq:NP_647668.1 UniGene:Dm.821 IntAct:Q9W077 PRIDE:Q9W077 Ensembl:FBtr00…
contig01261	17	5	12	345	No hit
contig01262	43	27	16	1411	FB|FBgn0022097 - symbol:Vha36 "Vha36" species:7227 "Drosophila melanogaster" [GO:0008553 "hydrogen-exporting ATPase activity, phosphorylative mechanism" evidence=ISS;NAS] [GO:0000221 "vacuolar proton-transporting V-type ATPase, V1 domain" evidence=ISS;NAS] [GO:0015992 "proton transport" evidence=ISS] [GO:0046961 "proton-transporting ATPase activity, rotational mechanism" evidence=IEA] [GO:0015986…
contig01263	6	2	4	404	No hit
contig01264	3	1	2	111	No hit
contig01265	3	1	2	146	No hit
contig01267	9	7	2	756	No hit
contig01268	4	2	2	486	No hit
contig01269	6	2	4	857	FB|FBgn0015019 - symbol:Cctgamma "Cctgamma" species:7227 "Drosophila melanogaster" [GO:0005832 "chaperonin-containing T-complex" evidence=ISS] [GO:0006457 "protein folding" evidence=ISS;NAS] [GO:0042623 "ATPase activity, coupled" evidence=ISS;NAS] [GO:0051082 "unfolded protein binding" evidence=ISS] [GO:0005737 "cytoplasm" evidence=NAS] [GO:0005524 "ATP binding" evidence=IEA] [GO:0007052 "mitotic…
contig01270	4	4	0	550	FB|FBgn0032908 - symbol:CG9270 species:7227 "Drosophila melanogaster" [GO:0008559 "xenobiotic-transporting ATPase activity" evidence=ISS] [GO:0005215 "transporter activity" evidence=ISS] [GO:0043190 "ATP-binding cassette (ABC) transporter complex" evidence=ISS] [GO:0042626 "ATPase activity, coupled to transmembrane movement of substances" evidence=ISS] [GO:0055085 "transmembrane transport" eviden…
contig01271	61	33	28	508	No hit
contig01272	23	12	11	1045	FB|FBgn0086691 - symbol:UK114 "UK114" species:7227 "Drosophila melanogaster" [GO:0017148 "negative regulation of translation" evidence=ISS] [GO:0006457 "protein folding" evidence=IDA] Pfam:PF01042 GO:GO:0006457 EMBL:AE014134 InterPro:IPR013813 InterPro:IPR006175 InterPro:IPR006056 InterPro:IPR019897 Gene3D:G3DSA:3.30.1330.40 PANTHER:PTHR11803 SUPFAM:SSF55298 TIGRFAMs:TIGR00004 PROSITE:PS01094 EMB…
contig01273	2	2	0	205	No hit
contig01274	5	0	5	550	No hit
contig01275	4	3	1	495	FB|FBgn0030530 - symbol:CG11063 species:7227 "Drosophila melanogaster" [GO:0016922 "ligand-dependent nuclear receptor binding" evidence=ISS] [GO:0046966 "thyroid hormone receptor binding" evidence=ISS] [GO:0003779 "actin binding" evidence=ISS] [GO:0008270 "zinc ion binding" evidence=IEA] Pfam:PF00412 InterPro:IPR001781 PROSITE:PS50023 SMART:SM00132 GO:GO:0008270 EMBL:AE014298 Gene3D:G3DSA:2.10.11…
contig01276	4	2	2	616	FB|FBgn0039943 - symbol:CG17168 species:7227 "Drosophila melanogaster" [GO:0004864 "phosphoprotein phosphatase inhibitor activity" evidence=ISS] InterPro:IPR000253 Pfam:PF00498 InterPro:IPR008984 Gene3D:G3DSA:2.60.200.20 SMART:SM00240 SUPFAM:SSF49879 PROSITE:PS50006 EMBL:CM000460 EMBL:AY070586 SMR:Q9W5Q1 DIP:DIP-22590N IntAct:Q9W5Q1 STRING:Q9W5Q1 PRIDE:Q9W5Q1 Ensembl:FBtr0113730 NMPDR:fig|7227.3.…
contig01277	45	19	26	974	FB|FBgn0032198 - symbol:eEF1delta "eEF1delta" species:7227 "Drosophila melanogaster" [GO:0003746 "translation elongation factor activity" evidence=IEA;ISS;NAS] [GO:0006414 "translational elongation" evidence=IEA;ISS;NAS] [GO:0005853 "eukaryotic translation elongation factor 1 complex" evidence=IEA;ISS;NAS] [GO:0005085 "guanyl-nucleotide exchange factor activity" evidence=NAS] InterPro:IPR001326 I…
contig01278	5	2	3	584	No hit
contig01279	34	19	15	440	No hit
contig01280	62	21	41	1741	FB|FBgn0000579 - symbol:Eno "Enolase" species:7227 "Drosophila melanogaster" [GO:0004634 "phosphopyruvate hydratase activity" evidence=ISS] [GO:0006096 "glycolysis" evidence=IEA;NAS] [GO:0000015 "phosphopyruvate hydratase complex" evidence=IEA] [GO:0000287 "magnesium ion binding" evidence=IEA] [GO:0005811 "lipid particle" evidence=IDA] InterPro:IPR000941 InterPro:IPR020809 InterPro:IPR020810 Inte…
contig01281	7	6	1	683	FB|FBgn0027560 - symbol:Tps1 "Trehalose-6-phosphate synthase 1" species:7227 "Drosophila melanogaster" [GO:0003825 "alpha,alpha-trehalose-phosphate synthase (UDP-forming) activity" evidence=ISS;NAS] [GO:0005992 "trehalose biosynthetic process" evidence=IEA] [GO:0005811 "lipid particle" evidence=IDA] InterPro:IPR001830 InterPro:IPR003337 InterPro:IPR006379 Pfam:PF00982 Pfam:PF02358 EMBL:AE014134 T…
contig01282	17	12	5	1038	ECOCYC|G6924-MONOMER - symbol:YdiU "conserved protein" species:511145 "Escherichia coli str. K-12 substr. MG1655" [GO:0005515 "protein binding" evidence=IPI] GO:GO:0005515 EMBL:U00096 EMBL:AP009048 GenomeReviews:AP009048_GR GenomeReviews:U00096_GR HOGENOM:HBG683993 InterPro:IPR003846 Pfam:PF02696 ProtClustDB:PRK00029 HAMAP:MF_00692 OMA:FDFGPFA eggNOG:COG0397 PIR:B64929 RefSeq:AP_002326.1 RefSeq:N…
contig01283	4	1	3	450	ZFIN|ZDB-GENE-040704-9 - symbol:zgc:91918 "zgc:91918" species:7955 "Danio rerio" [GO:0003723 "RNA binding" evidence=IEA] [GO:0003676 "nucleic acid binding" evidence=IEA] [GO:0000166 "nucleotide binding" evidence=IEA] [GO:0005575 "cellular_component" evidence=ND] InterPro:IPR000504 InterPro:IPR002343 InterPro:IPR006548 InterPro:IPR012677 Pfam:PF00076 PRINTS:PR00961 PROSITE:PS50102 SMART:SM00360 ZF…
contig01284	16	8	8	988	No hit
contig01285	7	2	5	616	No hit
contig01286	7	6	1	537	WB|WBGene00019663 - symbol:K11H12.7 species:6239 "Caenorhabditis elegans" [GO:0008219 "cell death" evidence=IMP] GO:GO:0008219 EMBL:U88168 PIR:T34439 RefSeq:NP_499966.1 UniGene:Cel.12600 Ensembl:K11H12.7.1 Ensembl:K11H12.7.2 GeneID:176893 KEGG:cel:K11H12.7 UCSC:K11H12.7 CTD:176893 WormBase:WBGene00019663 WormPep:K11H12.7 HOGENOM:HBG383900 InParanoid:P91372 OMA:SIVRECA NextBio:894478 ArrayExpress:…
contig01287	12	6	6	1330	FB|FBgn0039045 - symbol:CG17119 species:7227 "Drosophila melanogaster" [GO:0015184 "L-cystine transmembrane transporter activity" evidence=NAS] [GO:0015811 "L-cystine transport" evidence=NAS] [GO:0005765 "lysosomal membrane" evidence=NAS] [GO:0006865 "amino acid transport" evidence=ISS] [GO:0015171 "amino acid transmembrane transporter activity" evidence=ISS] EMBL:AE014297 GO:GO:0016021 GO:GO:000…
contig01288	4	2	2	456	No hit
contig01289	10	3	7	931	MGI|MGI:1270839 - symbol:Cacybp "calcyclin binding protein" species:10090 "Mus musculus" [GO:0005634 "nucleus" evidence=IEA] [GO:0019941 "modification-dependent protein catabolic process" evidence=IEA] [GO:0005737 "cytoplasm" evidence=IDA] [GO:0005641 "nuclear envelope lumen" evidence=IDA] [GO:0008150 "biological_process" evidence=ND] PDB:2JTT MGI:MGI:1270839 GO:GO:0019941 GO:GO:0030877 GO:GO:000…
contig01290	6	2	4	1176	MGI|MGI:88137 - symbol:Bckdhb "branched chain ketoacid dehydrogenase E1, beta polypeptide" species:10090 "Mus musculus" [GO:0055114 "oxidation reduction" evidence=IEA] [GO:0009063 "cellular amino acid catabolic process" evidence=TAS] [GO:0008152 "metabolic process" evidence=IEA] [GO:0003863 "3-methyl-2-oxobutanoate dehydrogenase (2-methylpropanoyl-transferring) activity" evidence=IEA] [GO:0032403…
contig01291	12	7	5	629	No hit
contig01292	42	32	10	1872	No hit
contig01293	45	21	24	121	No hit
contig01294	6	0	6	537	FB|FBgn0260992 - symbol:vib "vibrator" species:7227 "Drosophila melanogaster" [GO:0001700 "embryonic development via the syncytial blastoderm" evidence=IMP] [GO:0035091 "phosphoinositide binding" evidence=ISS] [GO:0005548 "phospholipid transporter activity" evidence=ISS;NAS] [GO:0006810 "transport" evidence=IEA] [GO:0007111 "cytokinesis after meiosis II" evidence=IMP] [GO:0043147 "meiotic spindle…
contig01295	8	4	4	834	ZFIN|ZDB-GENE-030131-3085 - symbol:eif2s2 "eukaryotic translation initiation factor 2, subunit 2 beta" species:7955 "Danio rerio" [GO:0003743 "translation initiation factor activity" evidence=IEA] [GO:0006413 "translational initiation" evidence=IEA] InterPro:IPR002735 InterPro:IPR016189 InterPro:IPR016190 Pfam:PF01873 SMART:SM00653 ZFIN:ZDB-GENE-030131-3085 GO:GO:0006413 GO:GO:0003743 HOGENOM:HBG…
contig01296	36	13	23	1247	No hit
contig01297	20	7	13	1602	WB|WBGene00014141 - symbol:ZK899.2 species:6239 "Caenorhabditis elegans" [GO:0016021 "integral to membrane" evidence=IEA] [GO:0040010 "positive regulation of growth rate" evidence=IMP] [GO:0002119 "nematode larval development" evidence=IMP] [GO:0040007 "growth" evidence=IMP] [GO:0009792 "embryonic development ending in birth or egg hatching" evidence=IMP] [GO:0006898 "receptor-mediated endocytosi…
contig01298	11	9	2	1039	No hit
contig01299	13	4	9	1206	FB|FBgn0037001 - symbol:CG6020 species:7227 "Drosophila melanogaster" [GO:0008137 "NADH dehydrogenase (ubiquinone) activity" evidence=ISS] [GO:0005747 "mitochondrial respiratory chain complex I" evidence=ISS] [GO:0003954 "NADH dehydrogenase activity" evidence=ISS] [GO:0006120 "mitochondrial electron transport, NADH to ubiquinone" evidence=ISS] [GO:0050662 "coenzyme binding" evidence=IEA] InterPro…
contig01300	30	12	18	733	FB|FBgn0063497 - symbol:GstE3 "Glutathione S transferase E3" species:7227 "Drosophila melanogaster" [GO:0004364 "glutathione transferase activity" evidence=ISS] InterPro:IPR004045 Pfam:PF00043 InterPro:IPR004046 Pfam:PF02798 EMBL:AE013599 InterPro:IPR012336 SUPFAM:SSF52833 InterPro:IPR010987 SUPFAM:SSF47616 PROSITE:PS50405 Gene3D:G3DSA:1.20.1050.10 InterPro:IPR017933 PROSITE:PS50404 GO:GO:0004364…
contig01301	3	2	1	493	FB|FBgn0020269 - symbol:mspo "M-spondin" species:7227 "Drosophila melanogaster" [GO:0005578 "proteinaceous extracellular matrix" evidence=NAS] InterPro:IPR000884 Pfam:PF00090 EMBL:AE013599 SMART:SM00209 SUPFAM:SSF82895 PROSITE:PS50092 InterPro:IPR009465 PROSITE:PS51020 Ensembl:FBtr0087477 FlyBase:FBgn0020269 EMBL:AY084178 RefSeq:NP_725407.1 UniGene:Dm.5193 SMR:Q7JY80 STRING:Q7JY80 PRIDE:Q7JY80 Ge…
contig01302	5	2	3	530	No hit
contig01303	6	4	2	786	WB|WBGene00021787 - symbol:Y51H7C.9 species:6239 "Caenorhabditis elegans" [GO:0003824 "catalytic activity" evidence=IEA] [GO:0008152 "metabolic process" evidence=IEA] [GO:0030170 "pyridoxal phosphate binding" evidence=IEA] [GO:0016597 "amino acid binding" evidence=IEA] [GO:0040010 "positive regulation of growth rate" evidence=IMP] [GO:0002009 "morphogenesis of an epithelium" evidence=IMP] [GO:004…
contig01304	16	14	2	554	No hit
contig01305	9	5	4	1088	No hit
contig01306	4	3	1	522	FB|FBgn0039774 - symbol:CDase "Ceramidase" species:7227 "Drosophila melanogaster" [GO:0006665 "sphingolipid metabolic process" evidence=IDA] [GO:0005576 "extracellular region" evidence=IDA] [GO:0046514 "ceramide catabolic process" evidence=IDA] [GO:0017040 "ceramidase activity" evidence=NAS;IDA] [GO:0005737 "cytoplasm" evidence=IDA] [GO:0016079 "synaptic vesicle exocytosis" evidence=IMP] [GO:0007…
contig01307	20	12	8	1171	FB|FBgn0034856 - symbol:yellow-d2 "yellow-d2" species:7227 "Drosophila melanogaster" [GO:0003674 "molecular_function" evidence=ND] [GO:0008150 "biological_process" evidence=ND] [GO:0005575 "cellular_component" evidence=ND] EMBL:AE013599 GO:GO:0005515 InterPro:IPR003534 PANTHER:PTHR10009 Pfam:PF03022 eggNOG:inNOG06889 EMBL:AY121706 RefSeq:NP_611788.1 IntAct:Q9W1R0 PRIDE:Q9W1R0 Ensembl:FBtr0072012 …
contig01308	24	18	6	1512	TAIR|locus:2176662 - symbol:AT5G38120 "AT5G38120" species:3702 "Arabidopsis thaliana" [GO:0016207 "4-coumarate-CoA ligase activity" evidence=ISS] InterPro:IPR000873 Pfam:PF00501 Prosite:PS00455 GenomeReviews:BA000015_GR GO:GO:0005524 GO:GO:0005777 HOGENOM:HBG547964 InterPro:IPR020845 HSSP:P08659 eggNOG:KOG1176 GO:GO:0016874 GO:GO:0008152 EMBL:AY250832 EMBL:AY376735 EMBL:AB005247 EMBL:AK118041 EMB…
contig01309	9	8	1	854	No hit
contig01310	6	6	0	759	MGI|MGI:1917297 - symbol:Trnt1 "tRNA nucleotidyl transferase, CCA-adding, 1" species:10090 "Mus musculus" [GO:0016779 "nucleotidyltransferase activity" evidence=IEA] [GO:0000287 "magnesium ion binding" evidence=IEA] [GO:0000166 "nucleotide binding" evidence=IEA] [GO:0016740 "transferase activity" evidence=IEA] [GO:0003723 "RNA binding" evidence=IEA] [GO:0005524 "ATP binding" evidence=IEA] [GO:000…
contig01311	3	2	1	551	No hit
contig01312	5	0	5	866	FB|FBgn0031057 - symbol:Ubqn "Ubiquilin" species:7227 "Drosophila melanogaster" [GO:0042982 "amyloid precursor protein metabolic process" evidence=IMP] InterPro:IPR000626 Pfam:PF00240 InterPro:IPR000449 GO:GO:0005515 EMBL:AE014298 Pfam:PF00627 PROSITE:PS50030 InterPro:IPR019955 SMART:SM00213 PROSITE:PS50053 InterPro:IPR015940 SMART:SM00165 InterPro:IPR009060 SUPFAM:SSF46934 InterPro:IPR006636 Int…
contig01313	7	5	2	1186	No hit
contig01314	24	9	15	787	FB|FBgn0016691 - symbol:Oscp "Oligomycin sensitivity-conferring protein" species:7227 "Drosophila melanogaster" [GO:0008553 "hydrogen-exporting ATPase activity, phosphorylative mechanism" evidence=ISS;NAS] [GO:0005756 "mitochondrial proton-transporting ATP synthase, central stalk" evidence=ISS] [GO:0015992 "proton transport" evidence=ISS] [GO:0015986 "ATP synthesis coupled proton transport" evide…
contig01315	10	3	7	804	No hit
contig01316	3	3	0	476	ZFIN|ZDB-GENE-041210-245 - symbol:nup107 "nucleoporin 107" species:7955 "Danio rerio" [GO:0005643 "nuclear pore" evidence=IEA] [GO:0006810 "transport" evidence=IEA] InterPro:IPR007252 Pfam:PF04121 ZFIN:ZDB-GENE-041210-245 GO:GO:0006810 GO:GO:0005643 HOVERGEN:HBG052677 PANTHER:PTHR13003 EMBL:BX897665 IPI:IPI00504998 RefSeq:NP_001025338.1 UniGene:Dr.48434 STRING:Q5RGI2 Ensembl:ENSDART00000040033 Ge…
contig01317	2	1	1	111	No hit
contig01318	5	3	2	670	FB|FBgn0024556 - symbol:EfTuM "Elongation factor Tu mitochondrial" species:7227 "Drosophila melanogaster" [GO:0005739 "mitochondrion" evidence=ISS] [GO:0003746 "translation elongation factor activity" evidence=ISS] [GO:0006414 "translational elongation" evidence=ISS] [GO:0005525 "GTP binding" evidence=IEA] [GO:0003924 "GTPase activity" evidence=IEA] InterPro:IPR000795 InterPro:IPR004160 InterPro:…
contig01319	57	19	38	2315	FB|FBgn0243514 - symbol:eater "eater" species:7227 "Drosophila melanogaster" [GO:0006910 "phagocytosis, recognition" evidence=IMP] [GO:0008367 "bacterial binding" evidence=IDA] EMBL:AE014297 InterPro:IPR006210 SMART:SM00181 GO:GO:0008367 InterPro:IPR009030 SUPFAM:SSF57184 GO:GO:0006910 HSSP:P10998 eggNOG:inNOG06548 OrthoDB:EOG9MCX5Q RefSeq:NP_651533.2 SMR:Q9VB78 STRING:Q9VB78 Ensembl:FBtr0085134 …
contig01320	36	22	14	503	FB|FBgn0035032 - symbol:CG4692 species:7227 "Drosophila melanogaster" [GO:0008553 "hydrogen-exporting ATPase activity, phosphorylative mechanism" evidence=ISS] [GO:0000276 "mitochondrial proton-transporting ATP synthase complex, coupling factor F(o)" evidence=ISS] [GO:0015992 "proton transport" evidence=ISS] [GO:0005811 "lipid particle" evidence=IDA] EMBL:AE013599 GO:GO:0005515 GO:GO:0031966 GO:G…
contig01321	3	2	1	542	RGD|1306846 - symbol:Muted "muted homolog (mouse)" species:10116 "Rattus norvegicus" [GO:0005515 "protein binding" evidence=IEA;ISO] [GO:0016192 "vesicle-mediated transport" evidence=IEA;ISO] [GO:0032474 "otolith morphogenesis" evidence=IEA;ISO] [GO:0048066 "pigmentation during development" evidence=IEA;ISO] RGD:1306846 HOVERGEN:HBG045594 OMA:EQYAAME InterPro:IPR017243 PIRSF:PIRSF037610 EMBL:CH47…
contig01322	4	2	2	524	No hit
contig01323	11	4	7	774	FB|FBgn0027291 - symbol:l(1)G0156 "lethal (1) G0156" species:7227 "Drosophila melanogaster" [GO:0004449 "isocitrate dehydrogenase (NAD+) activity" evidence=ISS] [GO:0005759 "mitochondrial matrix" evidence=ISS] [GO:0005739 "mitochondrion" evidence=ISS] [GO:0006099 "tricarboxylic acid cycle" evidence=ISS] [GO:0051287 "NAD or NADH binding" evidence=IEA] [GO:0055114 "oxidation reduction" evidence=IEA…
contig01324	3	2	1	503	FB|FBgn0026374 - symbol:Rhp "Rhophilin" species:7227 "Drosophila melanogaster" [GO:0017049 "GTP-Rho binding" evidence=ISS;NAS] [GO:0007165 "signal transduction" evidence=IEA] [GO:0005622 "intracellular" evidence=IEA] Pfam:PF00595 InterPro:IPR000861 InterPro:IPR001478 InterPro:IPR011072 Pfam:PF02185 PROSITE:PS50106 SMART:SM00228 SMART:SM00742 GO:GO:0005622 GO:GO:0005515 GO:GO:0007165 EMBL:AE014298…
contig01325	33	13	20	742	FB|FBgn0016120 - symbol:ATPsyn-d "ATP synthase, subunit d" species:7227 "Drosophila melanogaster" [GO:0008553 "hydrogen-exporting ATPase activity, phosphorylative mechanism" evidence=ISS;NAS] [GO:0000276 "mitochondrial proton-transporting ATP synthase complex, coupling factor F(o)" evidence=ISS] [GO:0015992 "proton transport" evidence=ISS] [GO:0015986 "ATP synthesis coupled proton transport" evid…
contig01326	9	1	8	491	FB|FBgn0037760 - symbol:CG9461 species:7227 "Drosophila melanogaster" [GO:0004842 "ubiquitin-protein ligase activity" evidence=IEA] [GO:0008270 "zinc ion binding" evidence=IEA] InterPro:IPR003126 Pfam:PF02207 PROSITE:PS51157 Pfam:PF00646 INTERPRO:IPR001810 EMBL:AE014297 GO:GO:0008270 SMART:SM00256 PROSITE:PS50181 InterPro:IPR006626 InterPro:IPR011050 SMART:SM00710 SUPFAM:SSF51126 GO:GO:0004842 In…
contig01327	2	2	0	527	FB|FBgn0026314 - symbol:Ugt35b "UDP-glycosyltransferase 35b" species:7227 "Drosophila melanogaster" [GO:0015020 "glucuronosyltransferase activity" evidence=ISS;NAS] [GO:0008152 "metabolic process" evidence=IEA] InterPro:IPR002213 Pfam:PF00201 PROSITE:PS00375 EMBL:AE014297 GO:GO:0008152 GO:GO:0015020 CAZy:GT1 PANTHER:PTHR11926 OMA:HGSVIVL OrthoDB:EOG91JZJH eggNOG:inNOG09182 EMBL:AY051442 RefSeq:NP…
contig01328	3	1	2	530	WB|WBGene00004008 - symbol:pgp-14 species:6239 "Caenorhabditis elegans" [GO:0005524 "ATP binding" evidence=IEA] [GO:0006810 "transport" evidence=IEA] [GO:0016021 "integral to membrane" evidence=IEA] [GO:0042626 "ATPase activity, coupled to transmembrane movement of substances" evidence=IEA] [GO:0055085 "transmembrane transport" evidence=IEA] [GO:0016887 "ATPase activity" evidence=IEA] [GO:0000166…
contig01329	12	4	8	570	FB|FBgn0011016 - symbol:SsRbeta "Signal sequence receptor beta" species:7227 "Drosophila melanogaster" [GO:0005048 "signal sequence binding" evidence=ISS] [GO:0005786 "signal recognition particle, endoplasmic reticulum targeting" evidence=ISS] [GO:0006621 "protein retention in ER lumen" evidence=ISS] [GO:0016021 "integral to membrane" evidence=IEA] [GO:0005783 "endoplasmic reticulum" evidence=IEA…
contig01330	7	3	4	736	No hit
contig01331	5	4	1	510	No hit
contig01332	93	60	33	446	ZFIN|ZDB-GENE-060331-121 - symbol:zgc:136896 "zgc:136896" species:7955 "Danio rerio" [GO:0005622 "intracellular" evidence=IEA] [GO:0005840 "ribosome" evidence=IEA] [GO:0006412 "translation" evidence=IEA] [GO:0003735 "structural constituent of ribosome" evidence=IEA] InterPro:IPR000054 InterPro:IPR020052 Pfam:PF01198 ProDom:PD006030 PROSITE:PS01144 ZFIN:ZDB-GENE-060331-121 GO:GO:0006412 GO:GO:0005…
contig01333	3	2	1	501	No hit
contig01334	8	7	1	1004	FB|FBgn0015714 - symbol:Cyp6a17 "Cyp6a17" species:7227 "Drosophila melanogaster" [GO:0009055 "electron carrier activity" evidence=IEA;ISS;NAS] [GO:0005792 "microsome" evidence=NAS] [GO:0016020 "membrane" evidence=NAS] [GO:0004497 "monooxygenase activity" evidence=IEA] [GO:0055114 "oxidation reduction" evidence=IEA] [GO:0020037 "heme binding" evidence=IEA] InterPro:IPR001128 InterPro:IPR002401 Pfa…
contig01335	15	14	1	444	FB|FBgn0030737 - symbol:CG9914 species:7227 "Drosophila melanogaster" [GO:0005488 "binding" evidence=IEA] [GO:0016491 "oxidoreductase activity" evidence=IEA] [GO:0006631 "fatty acid metabolic process" evidence=IEA] InterPro:IPR006108 InterPro:IPR006176 InterPro:IPR006180 InterPro:IPR008927 InterPro:IPR016040 Pfam:PF00725 Pfam:PF02737 PROSITE:PS00067 GO:GO:0005488 GO:GO:0055114 Gene3D:G3DSA:3.40.5…
contig01336	4	1	3	515	No hit
contig01337	7	3	4	355	FB|FBgn0001149 - symbol:GstD1 "Glutathione S transferase D1" species:7227 "Drosophila melanogaster" [GO:0004364 "glutathione transferase activity" evidence=ISS;NAS;IDA] InterPro:IPR004045 Pfam:PF00043 InterPro:IPR004046 Pfam:PF02798 GO:GO:0005515 EMBL:AE014297 InterPro:IPR012336 SUPFAM:SSF52833 InterPro:IPR010987 SUPFAM:SSF47616 PROSITE:PS50405 Gene3D:G3DSA:1.20.1050.10 InterPro:IPR017933 PROSITE…
contig01338	4	1	3	536	No hit
contig01339	10	4	6	706	FB|FBgn0052666 - symbol:CG32666 species:7227 "Drosophila melanogaster" [GO:0004674 "protein serine/threonine kinase activity" evidence=IEA;NAS] [GO:0006468 "protein amino acid phosphorylation" evidence=IEA;NAS] [GO:0005575 "cellular_component" evidence=ND] [GO:0007155 "cell adhesion" evidence=IMP] [GO:0008360 "regulation of cell shape" evidence=IMP] [GO:0005524 "ATP binding" evidence=IEA] InterPr…
contig01340	10	6	4	819	No hit
contig01341	11	2	9	746	FB|FBgn0031437 - symbol:p16-ARC "p16-ARC" species:7227 "Drosophila melanogaster" [GO:0003779 "actin binding" evidence=ISS] [GO:0030833 "regulation of actin filament polymerization" evidence=IEA] [GO:0005856 "cytoskeleton" evidence=IEA] [GO:0006911 "phagocytosis, engulfment" evidence=IMP] [GO:0030027 "lamellipodium" evidence=IDA] InterPro:IPR006789 Pfam:PF04699 GO:GO:0005515 EMBL:AE014134 GO:GO:00…
contig01342	2	1	1	492	No hit
contig01343	43	11	32	2066	FB|FBgn0015245 - symbol:Hsp60 "Heat shock protein 60" species:7227 "Drosophila melanogaster" [GO:0005739 "mitochondrion" evidence=IDA] [GO:0009408 "response to heat" evidence=IEP;ISS;NAS] [GO:0005759 "mitochondrial matrix" evidence=ISS;NAS] [GO:0006457 "protein folding" evidence=ISS;NAS] [GO:0051082 "unfolded protein binding" evidence=ISS] [GO:0006950 "response to stress" evidence=NAS] [GO:004202…
contig01344	6	2	4	614	No hit
contig01345	52	25	27	3124	ZFIN|ZDB-GENE-030131-3727 - symbol:sdcbp "syndecan binding protein (syntenin)" species:7955 "Danio rerio" [GO:0005515 "protein binding" evidence=IEA] [GO:0001666 "response to hypoxia" evidence=IDA] Pfam:PF00595 InterPro:IPR001478 PROSITE:PS50106 SMART:SM00228 ZFIN:ZDB-GENE-030131-3727 GO:GO:0005515 GO:GO:0001666 SUPFAM:SSF50156 HOGENOM:HBG279356 HOVERGEN:HBG053211 OMA:KVIQAQA OrthoDB:EOG9GXJ6K HS…
contig01346	16	0	16	1148	FB|FBgn0250907 - symbol:Cht3 "Chitinase 3" species:7227 "Drosophila melanogaster" [GO:0004568 "chitinase activity" evidence=ISS;NAS] [GO:0006036 "cuticle chitin catabolic process" evidence=ISS] [GO:0043169 "cation binding" evidence=IEA] [GO:0008061 "chitin binding" evidence=IEA] [GO:0005576 "extracellular region" evidence=IEA] InterPro:IPR001223 InterPro:IPR001579 InterPro:IPR002557 InterPro:IPR0…
contig01347	4	4	0	529	No hit
contig01348	15	8	7	143	No hit
contig01349	13	5	8	1027	FB|FBgn0021765 - symbol:scu "scully" species:7227 "Drosophila melanogaster" [GO:0003857 "3-hydroxyacyl-CoA dehydrogenase activity" evidence=ISS;NAS] [GO:0005739 "mitochondrion" evidence=NAS] [GO:0008209 "androgen metabolic process" evidence=IDA] [GO:0008210 "estrogen metabolic process" evidence=IDA] [GO:0016229 "steroid dehydrogenase activity" evidence=IDA] [GO:0050327 "testosterone 17-beta-dehyd…
contig01351	3	3	0	480	FB|FBgn0004449 - symbol:Ten-m "Tenascin major" species:7227 "Drosophila melanogaster" [GO:0005578 "proteinaceous extracellular matrix" evidence=ISS] [GO:0007155 "cell adhesion" evidence=ISS;IMP] [GO:0005887 "integral to plasma membrane" evidence=IDA] [GO:0008360 "regulation of cell shape" evidence=IMP] [GO:0007366 "periodic partitioning by pair rule gene" evidence=IMP] InterPro:IPR000742 GO:GO:00…
contig01352	10	6	4	1080	No hit
contig01353	9	4	5	471	No hit
contig01354	60	35	25	2195	No hit
contig01355	3	2	1	197	No hit
contig01356	2	2	0	317	ZFIN|ZDB-GENE-060825-269 - symbol:zgc:153763 "zgc:153763" species:7955 "Danio rerio" [GO:0003674 "molecular_function" evidence=ND] [GO:0005575 "cellular_component" evidence=ND] [GO:0008150 "biological_process" evidence=ND] ZFIN:ZDB-GENE-060825-269 EMBL:BC122414 IPI:IPI00786537 RefSeq:NP_001038892.1 UniGene:Dr.82946 Ensembl:ENSDART00000082025 GeneID:751717 KEGG:dre:751717 eggNOG:fiNOG14362 HOVERGE…
contig01357	7	3	4	706	FB|FBgn0027936 - symbol:vih "vihar" species:7227 "Drosophila melanogaster" [GO:0004842 "ubiquitin-protein ligase activity" evidence=ISS;IDA;NAS] [GO:0051246 "regulation of protein metabolic process" evidence=IEA] [GO:0005524 "ATP binding" evidence=IEA] [GO:0016567 "protein ubiquitination" evidence=IEA] [GO:0051726 "regulation of cell cycle" evidence=IMP] InterPro:IPR000608 InterPro:IPR015582 Pfam…
contig01358	3	1	2	498	FB|FBgn0010497 - symbol:l(2)01810 "lethal (2) 01810" species:7227 "Drosophila melanogaster" [GO:0005316 "high affinity inorganic phosphate:sodium symporter activity" evidence=ISS] [GO:0055085 "transmembrane transport" evidence=IEA] InterPro:IPR011701 Pfam:PF07690 EMBL:AE014134 GO:GO:0055085 InterPro:IPR016196 SUPFAM:SSF103473 Ensembl:FBtr0080292 FlyBase:FBgn0010497 OrthoDB:EOG9SXNKV EMBL:BT016109…
contig01359	7	6	1	443	FB|FBgn0029134 - symbol:Prosbeta5 "Proteasome beta5 subunit" species:7227 "Drosophila melanogaster" [GO:0005839 "proteasome core complex" evidence=ISS] [GO:0004175 "endopeptidase activity" evidence=ISS;NAS] [GO:0051603 "proteolysis involved in cellular protein catabolic process" evidence=IEA] [GO:0004298 "threonine-type endopeptidase activity" evidence=IEA] [GO:0008283 "cell proliferation" eviden…
contig01360	5	1	4	520	FB|FBgn0035148 - symbol:CG3402 species:7227 "Drosophila melanogaster" [GO:0005515 "protein binding" evidence=IEA] Pfam:PF00595 InterPro:IPR001478 PROSITE:PS50106 SMART:SM00228 GO:GO:0005515 EMBL:AE014296 SUPFAM:SSF50156 HSSP:P31016 InterPro:IPR017268 PIRSF:PIRSF037712 OMA:CLSIAVE EMBL:AY069359 RefSeq:NP_612045.1 UniGene:Dm.2160 SMR:Q9W0P4 IntAct:Q9W0P4 PRIDE:Q9W0P4 Ensembl:FBtr0072559 GeneID:3807…
contig01361	27	8	19	1095	FB|FBgn0035964 - symbol:Dhpr "Dihydropteridine reductase" species:7227 "Drosophila melanogaster" [GO:0004155 "6,7-dihydropteridine reductase activity" evidence=ISS;NAS] [GO:0005488 "binding" evidence=IEA] [GO:0008152 "metabolic process" evidence=IEA] InterPro:IPR002198 InterPro:IPR016040 InterPro:IPR020904 Pfam:PF00106 PROSITE:PS00061 EMBL:AE014296 GO:GO:0005488 GO:GO:0055114 Gene3D:G3DSA:3.40.50…
contig01362	9	0	9	380	FB|FBgn0029764 - symbol:yu "yu" species:7227 "Drosophila melanogaster" [GO:0008104 "protein localization" evidence=ISS] [GO:0051018 "protein kinase A binding" evidence=ISS] [GO:0003723 "RNA binding" evidence=IEA] [GO:0007616 "long-term memory" evidence=IMP] InterPro:IPR004087 InterPro:IPR004088 InterPro:IPR018111 Pfam:PF00013 PROSITE:PS50084 SMART:SM00322 EMBL:AE014298 GO:GO:0003723 GO:GO:0007616…
contig01363	9	4	5	782	FB|FBgn0034335 - symbol:GstE1 "Glutathione S transferase E1" species:7227 "Drosophila melanogaster" [GO:0004364 "glutathione transferase activity" evidence=ISS;NAS] [GO:0006979 "response to oxidative stress" evidence=NAS] InterPro:IPR004045 Pfam:PF00043 InterPro:IPR004046 Pfam:PF02798 EMBL:AE013599 InterPro:IPR012336 SUPFAM:SSF52833 InterPro:IPR010987 SUPFAM:SSF47616 PROSITE:PS50405 Gene3D:G3DSA:…
contig01364	14	11	3	1085	No hit
contig01365	4	4	0	480	FB|FBgn0039207 - symbol:CG5789 species:7227 "Drosophila melanogaster" [GO:0043190 "ATP-binding cassette (ABC) transporter complex" evidence=ISS] [GO:0005215 "transporter activity" evidence=ISS] [GO:0008559 "xenobiotic-transporting ATPase activity" evidence=ISS] [GO:0042626 "ATPase activity, coupled to transmembrane movement of substances" evidence=ISS] [GO:0005524 "ATP binding" evidence=IEA] [GO:…
contig01366	12	4	8	1256	FB|FBgn0031256 - symbol:CG4164 species:7227 "Drosophila melanogaster" [GO:0009408 "response to heat" evidence=ISS] [GO:0006457 "protein folding" evidence=IEA] [GO:0031072 "heat shock protein binding" evidence=IEA] [GO:0051082 "unfolded protein binding" evidence=IEA] InterPro:IPR001623 InterPro:IPR002939 InterPro:IPR003095 InterPro:IPR008971 InterPro:IPR018253 Pfam:PF00226 Pfam:PF01556 PRINTS:PR00…
contig01367	9	5	4	583	No hit
contig01368	24	7	17	1047	FB|FBgn0002787 - symbol:Mov34 "Mov34" species:7227 "Drosophila melanogaster" [GO:0000502 "proteasome complex" evidence=NAS;IDA] [GO:0004175 "endopeptidase activity" evidence=NAS;IDA] [GO:0008541 "proteasome regulatory particle, lid subcomplex" evidence=ISS;NAS] [GO:0006511 "ubiquitin-dependent protein catabolic process" evidence=NAS] [GO:0005838 "proteasome regulatory particle" evidence=ISS;IDA] …
contig01369	6	1	5	526	FB|FBgn0032511 - symbol:CG9306 species:7227 "Drosophila melanogaster" [GO:0005747 "mitochondrial respiratory chain complex I" evidence=ISS] [GO:0008137 "NADH dehydrogenase (ubiquinone) activity" evidence=ISS] [GO:0003954 "NADH dehydrogenase activity" evidence=ISS] [GO:0006120 "mitochondrial electron transport, NADH to ubiquinone" evidence=ISS] GO:GO:0005515 EMBL:AE014134 GO:GO:0055114 GO:GO:00081…
contig01370	13	12	1	896	WB|WBGene00020517 - symbol:T15B7.2 species:6239 "Caenorhabditis elegans" [GO:0016021 "integral to membrane" evidence=IEA] [GO:0040010 "positive regulation of growth rate" evidence=IMP] [GO:0002119 "nematode larval development" evidence=IMP] [GO:0008340 "determination of adult lifespan" evidence=IMP] [GO:0040007 "growth" evidence=IMP] [GO:0040011 "locomotion" evidence=IMP] Pfam:PF04387 InterPro:IP…
contig01371	4	0	4	530	FB|FBgn0031607 - symbol:CG15440 species:7227 "Drosophila melanogaster" [GO:0000398 "nuclear mRNA splicing, via spliceosome" evidence=ISS] [GO:0003676 "nucleic acid binding" evidence=IEA] [GO:0000166 "nucleotide binding" evidence=IEA] InterPro:IPR000504 InterPro:IPR012677 Pfam:PF00076 PROSITE:PS50102 SMART:SM00360 GO:GO:0005515 EMBL:AE014134 GO:GO:0000166 Gene3D:G3DSA:3.30.70.330 GO:GO:0003676 HSS…
contig01372	12	4	8	685	FB|FBgn0039562 - symbol:Gp93 "Glycoprotein 93" species:7227 "Drosophila melanogaster" [GO:0051082 "unfolded protein binding" evidence=ISS] [GO:0006457 "protein folding" evidence=ISS] [GO:0005524 "ATP binding" evidence=IEA] [GO:0006950 "response to stress" evidence=IEA] [GO:0005811 "lipid particle" evidence=IDA] HAMAP:MF_00505 InterPro:IPR001404 InterPro:IPR003594 InterPro:IPR019805 Pfam:PF02518 P…
contig01373	7	2	5	871	FB|FBgn0035868 - symbol:CG7194 species:7227 "Drosophila melanogaster" [GO:0008406 "gonad development" evidence=NAS] [GO:0003674 "molecular_function" evidence=ND] [GO:0005575 "cellular_component" evidence=ND] EMBL:AE014296 EMBL:BT022230 RefSeq:NP_648203.1 PRIDE:Q9VSH0 Ensembl:FBtr0076714 GeneID:38933 KEGG:dme:Dmel_CG7194 UCSC:CG7194-RA FlyBase:FBgn0035868 InParanoid:Q9VSH0 OMA:VCAPHWE OrthoDB:EOG9…
contig01374	13	8	5	266	No hit
contig01375	6	5	1	618	FB|FBgn0038587 - symbol:CG7998 species:7227 "Drosophila melanogaster" [GO:0005759 "mitochondrial matrix" evidence=ISS] [GO:0030060 "L-malate dehydrogenase activity" evidence=ISS] [GO:0006099 "tricarboxylic acid cycle" evidence=ISS] [GO:0006108 "malate metabolic process" evidence=IEA] [GO:0005488 "binding" evidence=IEA] [GO:0006096 "glycolysis" evidence=IEA] [GO:0055114 "oxidation reduction" evide…
contig01376	5	4	1	747	FB|FBgn0261279 - symbol:lqfR "liquid facets-Related" species:7227 "Drosophila melanogaster" [GO:0007269 "neurotransmitter secretion" evidence=NAS] [GO:0048488 "synaptic vesicle endocytosis" evidence=NAS] [GO:0003674 "molecular_function" evidence=ND] [GO:0008283 "cell proliferation" evidence=IMP] [GO:0005794 "Golgi apparatus" evidence=IDA] Pfam:PF01417 EMBL:AE014297 GO:GO:0005794 GO:GO:0008283 GO:…
contig01377	6	2	4	496	FB|FBgn0035911 - symbol:CG6638 species:7227 "Drosophila melanogaster" [GO:0008470 "isovaleryl-CoA dehydrogenase activity" evidence=ISS] [GO:0006552 "leucine catabolic process" evidence=ISS] [GO:0005759 "mitochondrial matrix" evidence=ISS] [GO:0055114 "oxidation reduction" evidence=IEA] [GO:0050660 "FAD binding" evidence=IEA] InterPro:IPR006089 InterPro:IPR006090 InterPro:IPR006091 InterPro:IPR006…
contig01378	4	1	3	463	FB|FBgn0039475 - symbol:CG6277 species:7227 "Drosophila melanogaster" [GO:0004806 "triglyceride lipase activity" evidence=ISS] [GO:0006629 "lipid metabolic process" evidence=IEA] [GO:0008970 "phospholipase A1 activity" evidence=IEA] InterPro:IPR000734 InterPro:IPR002334 PRINTS:PR00821 PRINTS:PR00825 GO:GO:0005515 EMBL:AE014297 GO:GO:0004806 GO:GO:0006629 InterPro:IPR013818 PANTHER:PTHR11610 Pfam:…
contig01379	16	11	5	1051	No hit
contig01380	3	3	0	502	No hit
contig01381	7	3	4	856	No hit
contig01382	4	1	3	620	FB|FBgn0051523 - symbol:CG31523 species:7227 "Drosophila melanogaster" [GO:0006633 "fatty acid biosynthetic process" evidence=ISS] [GO:0000038 "very-long-chain fatty acid metabolic process" evidence=ISS] [GO:0016021 "integral to membrane" evidence=IEA] InterPro:IPR002076 Pfam:PF01151 GO:GO:0005515 EMBL:AE014297 GO:GO:0016021 PANTHER:PTHR11157 OrthoDB:EOG98GW91 EMBL:AY060267 RefSeq:NP_649474.1 Ref…
contig01383	10	8	2	581	FB|FBgn0039114 - symbol:Lsd-1 "Lipid storage droplet-1" species:7227 "Drosophila melanogaster" [GO:0019915 "lipid storage" evidence=NAS] [GO:0005811 "lipid particle" evidence=IDA] GO:GO:0005515 EMBL:AE014297 GO:GO:0005811 GO:GO:0006869 GO:GO:0019915 EMBL:AF357214 EMBL:AY051436 RefSeq:NP_651183.3 RefSeq:NP_732904.2 RefSeq:NP_732905.2 UniGene:Dm.1300 IntAct:Q9VCI3 STRING:Q9VCI3 Ensembl:FBtr0084455 …
contig01384	11	5	6	913	No hit
contig01385	4	4	0	464	MGI|MGI:2444652 - symbol:C130022K22Rik "RIKEN cDNA C130022K22 gene" species:10090 "Mus musculus" [GO:0005575 "cellular_component" evidence=ND] [GO:0003674 "molecular_function" evidence=ND] [GO:0008150 "biological_process" evidence=ND] MGI:MGI:2444652 EMBL:AK039818 EMBL:AK156259 EMBL:BC051147 IPI:IPI00330711 RefSeq:NP_766318.2 UniGene:Mm.234879 PRIDE:Q3U155 Ensembl:ENSMUST00000037783 GeneID:232236…
contig01386	3	3	0	527	No hit
contig01387	3	0	3	477	No hit
contig01388	9	4	5	531	No hit
contig01389	3	1	2	520	FB|FBgn0259168 - symbol:mnb "minibrain" species:7227 "Drosophila melanogaster" [GO:0007420 "brain development" evidence=NAS;IMP] [GO:0008355 "olfactory learning" evidence=IMP] [GO:0007623 "circadian rhythm" evidence=IGI] [GO:0004674 "protein serine/threonine kinase activity" evidence=IEA;ISS;NAS] [GO:0007632 "visual behavior" evidence=IMP] [GO:0007399 "nervous system development" evidence=IMP] [G…
contig01390	26	18	8	621	No hit
contig01391	4	2	2	513	No hit
contig01392	8	3	5	815	FB|FBgn0035631 - symbol:Txl "Thioredoxin-like" species:7227 "Drosophila melanogaster" [GO:0015036 "disulfide oxidoreductase activity" evidence=ISS] [GO:0045454 "cell redox homeostasis" evidence=IEA] [GO:0006974 "response to DNA damage stimulus" evidence=IMP] InterPro:IPR006662 InterPro:IPR013766 InterPro:IPR015467 InterPro:IPR017936 InterPro:IPR017937 Pfam:PF00085 PRINTS:PR00421 PROSITE:PS00194 P…
contig01393	7	7	0	933	FB|FBgn0033544 - symbol:CG7220 species:7227 "Drosophila melanogaster" [GO:0004842 "ubiquitin-protein ligase activity" evidence=ISS] [GO:0006508 "proteolysis" evidence=ISS] [GO:0051246 "regulation of protein metabolic process" evidence=IEA] [GO:0043687 "post-translational protein modification" evidence=IEA] InterPro:IPR000608 Pfam:PF00179 PROSITE:PS50127 SMART:SM00212 EMBL:AE013599 GO:GO:0043687 G…
contig01394	4	3	1	607	FB|FBgn0036272 - symbol:CG4300 species:7227 "Drosophila melanogaster" [GO:0008295 "spermidine biosynthetic process" evidence=ISS] [GO:0004766 "spermidine synthase activity" evidence=ISS] [GO:0005575 "cellular_component" evidence=ND] [GO:0016768 "spermine synthase activity" evidence=IEA] [GO:0006597 "spermine biosynthetic process" evidence=IEA] InterPro:IPR001045 InterPro:IPR015576 Pfam:PF01564 PR…
contig01395	6	5	1	683	FB|FBgn0032138 - symbol:CG4364 species:7227 "Drosophila melanogaster" [GO:0008283 "cell proliferation" evidence=IEA] [GO:0005730 "nucleolus" evidence=IEA] InterPro:IPR001357 InterPro:IPR010613 Pfam:PF00533 Pfam:PF06732 PROSITE:PS50172 SMART:SM00292 GO:GO:0005730 EMBL:AE014134 GO:GO:0005654 GO:GO:0008283 SUPFAM:SSF52113 GO:GO:0000463 OMA:GIYPREP EMBL:AY069545 RefSeq:NP_609305.1 UniGene:Dm.372 SMR:…
contig01396	4	0	4	477	RGD|1305856 - symbol:Prss29 "protease, serine, 29" species:10116 "Rattus norvegicus" [GO:0003824 "catalytic activity" evidence=IEA] [GO:0004252 "serine-type endopeptidase activity" evidence=IEA] [GO:0006508 "proteolysis" evidence=IEA] GenBank:XM_001059716.1 Ncbi:XP_001059716
contig01397	10	7	3	734	FB|FBgn0032160 - symbol:CG4598 species:7227 "Drosophila melanogaster" [GO:0004165 "dodecenoyl-CoA delta-isomerase activity" evidence=ISS] [GO:0005739 "mitochondrion" evidence=ISS] [GO:0008152 "metabolic process" evidence=IEA] InterPro:IPR001753 Pfam:PF00378 EMBL:AE014134 GO:GO:0008152 GO:GO:0004165 eggNOG:inNOG04377 EMBL:AY113635 EMBL:BT015179 RefSeq:NP_609322.1 UniGene:Dm.13214 SMR:Q9VL68 IntAct…
contig01398	8	0	8	714	FB|FBgn0031930 - symbol:CG7025 species:7227 "Drosophila melanogaster" [GO:0004181 "metallocarboxypeptidase activity" evidence=ISS] [GO:0008270 "zinc ion binding" evidence=IEA] [GO:0006508 "proteolysis" evidence=IEA] InterPro:IPR000834 Pfam:PF00246 PRINTS:PR00765 PROSITE:PS00132 SMART:SM00631 GO:GO:0008270 GO:GO:0006508 GO:GO:0004181 InterPro:IPR009020 SUPFAM:SSF54897 EMBL:BT021344 SMR:Q5BI80 STRI…
contig01399	4	3	1	505	No hit
contig01400	5	1	4	478	No hit
contig01401	4	3	1	518	ZFIN|ZDB-GENE-060825-39 - symbol:zgc:153441 "zgc:153441" species:7955 "Danio rerio" [GO:0003824 "catalytic activity" evidence=IEA] [GO:0008152 "metabolic process" evidence=IEA] [GO:0055114 "oxidation reduction" evidence=IEA] [GO:0016491 "oxidoreductase activity" evidence=IEA] [GO:0005488 "binding" evidence=IEA] [GO:0005575 "cellular_component" evidence=ND] InterPro:IPR002198 InterPro:IPR002347 In…
contig01402	2	0	2	489	No hit
contig01403	27	12	15	1046	FB|FBgn0035473 - symbol:mge "maggie" species:7227 "Drosophila melanogaster" [GO:0005742 "mitochondrial outer membrane translocase complex" evidence=ISS;NAS] [GO:0005739 "mitochondrion" evidence=IDA] [GO:0015450 "P-P-bond-hydrolysis-driven protein transmembrane transporter activity" evidence=ISS] [GO:0006886 "intracellular protein transport" evidence=IEA] InterPro:IPR005683 Pfam:PF04281 GO:GO:0006…
contig01404	4	3	1	521	No hit
contig01405	4	0	4	655	FB|FBgn0003178 - symbol:PyK "Pyruvate kinase" species:7227 "Drosophila melanogaster" [GO:0016310 "phosphorylation" evidence=ISS] [GO:0004743 "pyruvate kinase activity" evidence=ISS;IMP;NAS] [GO:0006096 "glycolysis" evidence=IEA;NAS] [GO:0005829 "cytosol" evidence=IDA] [GO:0000287 "magnesium ion binding" evidence=IEA] [GO:0030955 "potassium ion binding" evidence=IEA] [GO:0005811 "lipid particle" e…
contig01406	3	1	2	537	FB|FBgn0037342 - symbol:CG2931 species:7227 "Drosophila melanogaster" [GO:0003729 "mRNA binding" evidence=ISS] [GO:0003676 "nucleic acid binding" evidence=IEA] [GO:0000166 "nucleotide binding" evidence=IEA] InterPro:IPR000504 InterPro:IPR012677 Pfam:PF00076 PROSITE:PS50102 SMART:SM00360 GO:GO:0005515 EMBL:AE014297 GO:GO:0000166 Gene3D:G3DSA:3.30.70.330 GO:GO:0003676 HSSP:P09651 InterPro:IPR015464…
contig01407	5	0	5	483	ZFIN|ZDB-GENE-041212-74 - symbol:cdk11b "cyclin-dependent kinase 11B" species:7955 "Danio rerio" [GO:0005524 "ATP binding" evidence=IEA] [GO:0006468 "protein amino acid phosphorylation" evidence=IEA] [GO:0004674 "protein serine/threonine kinase activity" evidence=IEA] [GO:0004672 "protein kinase activity" evidence=IEA] [GO:0005575 "cellular_component" evidence=ND] [GO:0007224 "smoothened signalin…
contig01408	15	6	9	481	No hit
contig01409	15	9	6	335	RGD|1560187 - symbol:RGD1560187 "similar to Hypothetical UPF0327 protein" species:10116 "Rattus norvegicus" [GO:0003674 "molecular_function" evidence=ND] [GO:0005575 "cellular_component" evidence=ND] [GO:0005739 "mitochondrion" evidence=ISO] [GO:0008150 "biological_process" evidence=ND] RGD:1560187 HOVERGEN:HBG080363 InterPro:IPR007512 PANTHER:PTHR21304 Pfam:PF04418 EMBL:BC166932 IPI:IPI00359110 …
contig01410	6	4	2	659	No hit
contig01411	21	9	12	1633	FB|FBgn0032652 - symbol:CG6870 species:7227 "Drosophila melanogaster" [GO:0005792 "microsome" evidence=ISS] [GO:0009055 "electron carrier activity" evidence=ISS] [GO:0020037 "heme binding" evidence=IEA] InterPro:IPR001199 InterPro:IPR018506 Pfam:PF00173 PRINTS:PR00363 PROSITE:PS00191 PROSITE:PS50255 EMBL:AE014134 GO:GO:0020037 Gene3D:G3DSA:3.10.120.10 SUPFAM:SSF55856 OrthoDB:EOG9QZ7SW EMBL:AY0706…
contig01412	7	1	6	529	No hit
contig01413	5	2	3	557	FB|FBgn0032486 - symbol:CG5705 species:7227 "Drosophila melanogaster" [GO:0006415 "translational termination" evidence=ISS] [GO:0016149 "translation release factor activity, codon specific" evidence=ISS] [GO:0005739 "mitochondrion" evidence=ISS] InterPro:IPR000352 InterPro:IPR005139 Pfam:PF00472 Pfam:PF03462 PROSITE:PS00745 GO:GO:0005515 GO:GO:0005737 EMBL:AE014134 GO:GO:0006415 GO:GO:0016149 EMB…
contig01414	4	4	0	560	No hit
contig01415	27	16	11	942	FB|FBgn0037270 - symbol:CG9769 species:7227 "Drosophila melanogaster" [GO:0003743 "translation initiation factor activity" evidence=ISS] [GO:0006413 "translational initiation" evidence=ISS] [GO:0005852 "eukaryotic translation initiation factor 3 complex" evidence=ISS] [GO:0035071 "salivary gland cell autophagic cell death" evidence=IEP] [GO:0048102 "autophagic cell death" evidence=IEP] Pfam:PF013…
contig01416	17	12	5	1408	FB|FBgn0002719 - symbol:Men "Malic enzyme" species:7227 "Drosophila melanogaster" [GO:0004473 "malate dehydrogenase (oxaloacetate-decarboxylating) (NADP+) activity" evidence=ISS;IDA] [GO:0051287 "NAD or NADH binding" evidence=IEA] [GO:0046872 "metal ion binding" evidence=IEA] [GO:0055114 "oxidation reduction" evidence=IEA] [GO:0006108 "malate metabolic process" evidence=IEA] InterPro:IPR001891 In…
contig01417	7	2	5	813	FB|FBgn0034883 - symbol:CG17664 species:7227 "Drosophila melanogaster" [GO:0015250 "water channel activity" evidence=ISS] [GO:0006810 "transport" evidence=IEA] [GO:0016020 "membrane" evidence=IEA] InterPro:IPR000425 Pfam:PF00230 PRINTS:PR00783 PROSITE:PS00221 EMBL:AE013599 GO:GO:0016021 GO:GO:0006810 GO:GO:0005215 SUPFAM:SSF81338 Gene3D:G3DSA:1.20.1080.10 PANTHER:PTHR19139 OrthoDB:EOG9ZCTB0 Ensem…
contig01418	8	6	2	364	WB|WBGene00020443 - symbol:esyt-2 species:6239 "Caenorhabditis elegans" [GO:0016021 "integral to membrane" evidence=IEA] InterPro:IPR000008 InterPro:IPR008973 InterPro:IPR018029 Pfam:PF00168 SMART:SM00239 SUPFAM:SSF49562 PROSITE:PS50004 EMBL:U13019 PIR:T34345 RefSeq:NP_741181.1 UniGene:Cel.7773 HSSP:P04410 SMR:O76835 PRIDE:O76835 Ensembl:T12A2.15a GeneID:175882 KEGG:cel:T12A2.15 NMPDR:fig|6239.3.…
contig01419	3	2	1	504	No hit
contig01420	4	0	4	506	No hit
contig01421	10	5	5	899	FB|FBgn0036659 - symbol:CG9701 species:7227 "Drosophila melanogaster" [GO:0004553 "hydrolase activity, hydrolyzing O-glycosyl compounds" evidence=IEA] [GO:0043169 "cation binding" evidence=IEA] [GO:0005975 "carbohydrate metabolic process" evidence=IEA] InterPro:IPR001360 InterPro:IPR013781 InterPro:IPR018120 Pfam:PF00232 PRINTS:PR00131 PROSITE:PS00572 PROSITE:PS00653 EMBL:AE014296 GO:GO:0043169 G…
contig01422	10	2	8	666	No hit
contig01423	4	1	3	504	ZFIN|ZDB-GENE-050522-296 - symbol:wdr16 "WD repeat domain 16" species:7955 "Danio rerio" [GO:0003674 "molecular_function" evidence=ND] [GO:0005575 "cellular_component" evidence=ND] [GO:0008150 "biological_process" evidence=ND] InterPro:IPR001680 Pfam:PF00400 ZFIN:ZDB-GENE-050522-296 InterPro:IPR015943 InterPro:IPR011046 InterPro:IPR019775 InterPro:IPR019781 Gene3D:G3DSA:2.130.10.10 SMART:SM00320 …
contig01424	5	1	4	512	ZFIN|ZDB-GENE-060421-3113 - symbol:zgc:136465 "zgc:136465" species:7955 "Danio rerio" [GO:0003674 "molecular_function" evidence=ND] [GO:0005575 "cellular_component" evidence=ND] [GO:0008150 "biological_process" evidence=ND] ZFIN:ZDB-GENE-060421-3113 InterPro:IPR005532 Gene3D:G3DSA:3.90.1580.10 Pfam:PF03781 HOVERGEN:HBG054193 EMBL:BC115142 IPI:IPI00509560 RefSeq:NP_001035430.1 UniGene:Dr.78716 SMR…
contig01425	4	3	1	577	No hit
contig01426	2	1	1	509	FB|FBgn0051522 - symbol:CG31522 species:7227 "Drosophila melanogaster" [GO:0006633 "fatty acid biosynthetic process" evidence=ISS] [GO:0000038 "very-long-chain fatty acid metabolic process" evidence=ISS] [GO:0016021 "integral to membrane" evidence=IEA] InterPro:IPR002076 Pfam:PF01151 EMBL:AE014297 GO:GO:0016021 PANTHER:PTHR11157 OMA:FHALLNT UniGene:Dm.20885 Ensembl:FBtr0078939 Ensembl:FBtr0078940…
contig01427	12	5	7	746	FB|FBgn0031322 - symbol:CG5001 species:7227 "Drosophila melanogaster" [GO:0009408 "response to heat" evidence=ISS] [GO:0031072 "heat shock protein binding" evidence=IEA] [GO:0006457 "protein folding" evidence=IEA] [GO:0051082 "unfolded protein binding" evidence=IEA] InterPro:IPR001623 InterPro:IPR002939 InterPro:IPR003095 InterPro:IPR018253 Pfam:PF00226 Pfam:PF01556 PRINTS:PR00625 PROSITE:PS00636…
contig01428	4	2	2	458	No hit
contig01429	2	1	1	542	No hit
contig01430	13	3	10	557	No hit
contig01431	4	4	0	512	ZFIN|ZDB-GENE-030131-2333 - symbol:hexa "hexosaminidase A (alpha polypeptide)" species:7955 "Danio rerio" [GO:0001525 "angiogenesis" evidence=IMP] [GO:0005975 "carbohydrate metabolic process" evidence=IEA] [GO:0003824 "catalytic activity" evidence=IEA] [GO:0004563 "beta-N-acetylhexosaminidase activity" evidence=IEA] [GO:0004553 "hydrolase activity, hydrolyzing O-glycosyl compounds" evidence=IEA] …
contig01432	13	5	8	893	FB|FBgn0086706 - symbol:pix "pixie" species:7227 "Drosophila melanogaster" [GO:0008428 "ribonuclease inhibitor activity" evidence=ISS] [GO:0005739 "mitochondrion" evidence=ISS] [GO:0005737 "cytoplasm" evidence=ISS;IDA;NAS] [GO:0016071 "mRNA metabolic process" evidence=ISS] [GO:0005524 "ATP binding" evidence=IMP;NAS] [GO:0040007 "growth" evidence=NAS] [GO:0051536 "iron-sulfur cluster binding" evid…
contig01433	5	5	0	484	No hit
contig01434	3	2	1	479	No hit
contig01435	7	4	3	574	RGD|68373 - symbol:Ruvbl1 "RuvB-like 1 (E. coli)" species:10116 "Rattus norvegicus" [GO:0000166 "nucleotide binding" evidence=IEA] [GO:0003678 "DNA helicase activity" evidence=IEA;ISO] [GO:0005515 "protein binding" evidence=ISO] [GO:0005524 "ATP binding" evidence=IEA] [GO:0005634 "nucleus" evidence=IEA;ISO] [GO:0006310 "DNA recombination" evidence=IEA] [GO:0007049 "cell cycle" evidence=IEA] [GO:0…
contig01436	36	25	11	1789	No hit
contig01437	6	4	2	191	No hit
contig01438	9	5	4	546	FB|FBgn0015614 - symbol:CanB2 "Calcineurin B2" species:7227 "Drosophila melanogaster" [GO:0008597 "calcium-dependent protein serine/threonine phosphatase regulator activity" evidence=ISS;NAS] [GO:0005955 "calcineurin complex" evidence=ISS;NAS] [GO:0006470 "protein amino acid dephosphorylation" evidence=ISS;NAS] [GO:0005516 "calmodulin binding" evidence=ISS;NAS] [GO:0005509 "calcium ion binding" e…
contig01439	28	16	12	1321	MGI|MGI:1913451 - symbol:Vta1 "Vps20-associated 1 homolog (S. cerevisiae)" species:10090 "Mus musculus" [GO:0015031 "protein transport" evidence=IEA] [GO:0016020 "membrane" evidence=IEA] [GO:0005768 "endosome" evidence=IEA] [GO:0006810 "transport" evidence=IEA] [GO:0005737 "cytoplasm" evidence=IDA] [GO:0005515 "protein binding" evidence=IPI] MGI:MGI:1913451 GO:GO:0005515 GO:GO:0015031 GO:GO:00100…
contig01440	6	1	5	492	No hit
contig01441	5	3	2	453	No hit
contig01442	4	2	2	558	FB|FBgn0014380 - symbol:RhoL "rho-like" species:7227 "Drosophila melanogaster" [GO:0003924 "GTPase activity" evidence=ISS;NAS;TAS] [GO:0030707 "ovarian follicle cell development" evidence=TAS] [GO:0005509 "calcium ion binding" evidence=NAS] [GO:0007498 "mesoderm development" evidence=IEP] [GO:0008360 "regulation of cell shape" evidence=IMP] [GO:0007155 "cell adhesion" evidence=IMP] [GO:0005525 "G…
contig01443	6	6	0	741	No hit
contig01444	12	8	4	925	No hit
contig01446	5	5	0	537	FB|FBgn0004465 - symbol:Su(P) "Suppressor of ref(2)P sterility" species:7227 "Drosophila melanogaster" [GO:0009055 "electron carrier activity" evidence=IEA] [GO:0015035 "protein disulfide oxidoreductase activity" evidence=IEA] [GO:0045454 "cell redox homeostasis" evidence=IEA] InterPro:IPR002109 InterPro:IPR011767 Pfam:PF00462 PROSITE:PS00195 PROSITE:PS51354 Pfam:PF00043 InterPro:IPR004046 GO:GO:…
contig01447	22	8	14	1378	FB|FBgn0033597 - symbol:Cpr47Ea "Cuticular protein 47Ea" species:7227 "Drosophila melanogaster" [GO:0005214 "structural constituent of chitin-based cuticle" evidence=ISS] InterPro:IPR000618 Pfam:PF00379 PRINTS:PR00947 PROSITE:PS00233 PROSITE:PS51155 EMBL:AE013599 GO:GO:0042302 RefSeq:NP_610654.1 UniGene:Dm.26899 STRING:A1Z8H1 PRIDE:A1Z8H1 Ensembl:FBtr0088190 GeneID:36188 KEGG:dme:Dmel_CG9079 UCSC…
contig01448	3	1	2	506	ZFIN|ZDB-GENE-041114-100 - symbol:pacrg "PARK2 co-regulated" species:7955 "Danio rerio" [GO:0005575 "cellular_component" evidence=ND] [GO:0008150 "biological_process" evidence=ND] ZFIN:ZDB-GENE-041114-100 HOGENOM:HBG525259 HOVERGEN:HBG053487 OMA:LEHGGSK OrthoDB:EOG9KH5DM InterPro:IPR019399 Pfam:PF10274 EMBL:BC085440 IPI:IPI00498929 RefSeq:NP_001007399.1 UniGene:Dr.80728 Ensembl:ENSDART00000011676…
contig01449	4	3	1	573	FB|FBgn0020762 - symbol:Atet "ABC transporter expressed in trachea" species:7227 "Drosophila melanogaster" [GO:0005215 "transporter activity" evidence=ISS] [GO:0043190 "ATP-binding cassette (ABC) transporter complex" evidence=ISS] [GO:0042626 "ATPase activity, coupled to transmembrane movement of substances" evidence=ISS] [GO:0005524 "ATP binding" evidence=IEA] [GO:0016021 "integral to membrane" …
contig01450	8	2	6	513	No hit
contig01451	6	2	4	871	No hit
contig01452	49	35	14	1706	FB|FBgn0033304 - symbol:Cyp6a13 "Cyp6a13" species:7227 "Drosophila melanogaster" [GO:0005792 "microsome" evidence=NAS] [GO:0009055 "electron carrier activity" evidence=IEA;ISS;NAS] [GO:0016020 "membrane" evidence=NAS] [GO:0055114 "oxidation reduction" evidence=IEA] [GO:0020037 "heme binding" evidence=IEA] [GO:0004497 "monooxygenase activity" evidence=IEA] InterPro:IPR001128 InterPro:IPR002401 Pfa…
contig01453	5	2	3	566	No hit
contig01454	6	0	6	482	FB|FBgn0259483 - symbol:Mob4 species:7227 "Drosophila melanogaster" [GO:0003674 "molecular_function" evidence=ND] [GO:0008150 "biological_process" evidence=ND] [GO:0005813 "centrosome" evidence=IDA] InterPro:IPR005301 Pfam:PF03637 EMBL:AE013599 GO:GO:0005515 GO:GO:0008270 Gene3D:G3DSA:1.20.140.30 PANTHER:PTHR22599 SUPFAM:SSF101152 EMBL:AY070538 RefSeq:NP_610229.1 UniGene:Dm.28260 SMR:Q7K0E3 STRIN…
contig01455	12	9	3	1075	No hit
contig01456	8	2	6	572	No hit
contig01457	8	6	2	1140	FB|FBgn0040078 - symbol:pont "pontin" species:7227 "Drosophila melanogaster" [GO:0017025 "TATA-binding protein binding" evidence=ISS] [GO:0008013 "beta-catenin binding" evidence=ISS] [GO:0003678 "DNA helicase activity" evidence=ISS] [GO:0005524 "ATP binding" evidence=IEA] [GO:0031011 "Ino80 complex" evidence=IDA] InterPro:IPR003593 InterPro:IPR010339 Pfam:PF06068 SMART:SM00382 EMBL:AE014297 GO:GO…
contig01458	4	0	4	591	FB|FBgn0037683 - symbol:CG18473 species:7227 "Drosophila melanogaster" [GO:0004063 "aryldialkylphosphatase activity" evidence=ISS] [GO:0005575 "cellular_component" evidence=ND] [GO:0016787 "hydrolase activity" evidence=NAS] [GO:0009056 "catabolic process" evidence=IEA] [GO:0008270 "zinc ion binding" evidence=IEA] InterPro:IPR001559 InterPro:IPR017947 Pfam:PF02126 PROSITE:PS01322 PROSITE:PS51347 E…
contig01459	4	2	2	507	FB|FBgn0033901 - symbol:O-fut1 "O-fucosyltransferase 1" species:7227 "Drosophila melanogaster" [GO:0008417 "fucosyltransferase activity" evidence=ISS;NAS;IDA] [GO:0006493 "protein amino acid O-linked glycosylation" evidence=ISS] [GO:0030173 "integral to Golgi membrane" evidence=ISS] [GO:0007399 "nervous system development" evidence=IMP] [GO:0008593 "regulation of Notch signaling pathway" evidence…
contig01460	8	0	8	184	No hit
contig01461	9	3	6	538	No hit
contig01462	34	20	14	2313	FB|FBgn0026761 - symbol:Trap1 "Trap1" species:7227 "Drosophila melanogaster" [GO:0006457 "protein folding" evidence=IEA] [GO:0006950 "response to stress" evidence=IEA] [GO:0005524 "ATP binding" evidence=IEA] [GO:0051082 "unfolded protein binding" evidence=IEA] [GO:0005811 "lipid particle" evidence=IDA] HAMAP:MF_00505 InterPro:IPR001404 InterPro:IPR003594 Pfam:PF02518 PIRSF:PIRSF002583 SMART:SM003…
contig01463	15	9	6	787	No hit
contig01464	11	6	5	818	No hit
contig01465	2	2	0	310	ZFIN|ZDB-GENE-040927-13 - symbol:zgc:101858 "zgc:101858" species:7955 "Danio rerio" [GO:0003824 "catalytic activity" evidence=IEA] [GO:0008152 "metabolic process" evidence=IEA] [GO:0055114 "oxidation reduction" evidence=IEA] [GO:0016491 "oxidoreductase activity" evidence=IEA] [GO:0005488 "binding" evidence=IEA] [GO:0005575 "cellular_component" evidence=ND] InterPro:IPR002198 InterPro:IPR002347 In…
contig01466	10	9	1	538	ZFIN|ZDB-GENE-040927-13 - symbol:zgc:101858 "zgc:101858" species:7955 "Danio rerio" [GO:0003824 "catalytic activity" evidence=IEA] [GO:0008152 "metabolic process" evidence=IEA] [GO:0055114 "oxidation reduction" evidence=IEA] [GO:0016491 "oxidoreductase activity" evidence=IEA] [GO:0005488 "binding" evidence=IEA] [GO:0005575 "cellular_component" evidence=ND] InterPro:IPR002198 InterPro:IPR002347 In…
contig01467	4	1	3	485	No hit
contig01468	8	4	4	643	RGD|2020 - symbol:Acp1 "acid phosphatase 1, soluble" species:10116 "Rattus norvegicus" [GO:0003993 "acid phosphatase activity" evidence=ISO;IDA] [GO:0004725 "protein tyrosine phosphatase activity" evidence=IDA] [GO:0004726 "non-membrane spanning protein tyrosine phosphatase activity" evidence=IEA] [GO:0005737 "cytoplasm" evidence=IEA] [GO:0006470 "protein amino acid dephosphorylation" evidence=IE…
contig01469	5	2	3	529	FB|FBgn0037893 - symbol:CG6719 species:7227 "Drosophila melanogaster" [GO:0006458 "'de novo' protein folding" evidence=ISS] [GO:0016272 "prefoldin complex" evidence=ISS] [GO:0051087 "chaperone binding" evidence=ISS] [GO:0051082 "unfolded protein binding" evidence=IEA] InterPro:IPR004127 Pfam:PF02996 EMBL:AE014297 GO:GO:0006457 GO:GO:0051082 GO:GO:0016272 InterPro:IPR009053 SUPFAM:SSF46579 InterPr…
contig01470	16	8	8	1191	No hit
contig01471	3	1	2	504	FB|FBgn0039298 - symbol:to "takeout" species:7227 "Drosophila melanogaster" [GO:0005576 "extracellular region" evidence=IDA] [GO:0042595 "behavioral response to starvation" evidence=IMP] [GO:0007631 "feeding behavior" evidence=NAS;TAS] [GO:0007623 "circadian rhythm" evidence=IEP;NAS;TAS] [GO:0008049 "male courtship behavior" evidence=IGI;IMP] [GO:0042594 "response to starvation" evidence=TAS] [GO…
contig01472	2	2	0	238	FB|FBgn0033610 - symbol:CG18335 species:7227 "Drosophila melanogaster" [GO:0003674 "molecular_function" evidence=ND] [GO:0008150 "biological_process" evidence=ND] [GO:0005575 "cellular_component" evidence=ND] EMBL:AE013599 InterPro:IPR018902 Pfam:PF10629 EMBL:BT001366 EMBL:BT012323 RefSeq:NP_610666.1 UniGene:Dm.30964 PRIDE:Q7JRP4 Ensembl:FBtr0088177 GeneID:36202 KEGG:dme:Dmel_CG18335 NMPDR:fig|72…
contig01473	36	20	16	1829	No hit
contig01474	4	2	2	481	FB|FBgn0033605 - symbol:CG9067 species:7227 "Drosophila melanogaster" [GO:0005622 "intracellular" evidence=IEA] [GO:0006888 "ER to Golgi vesicle-mediated transport" evidence=IEA] InterPro:IPR006722 InterPro:IPR011012 Pfam:PF04628 EMBL:AE013599 GO:GO:0005622 GO:GO:0006888 SUPFAM:SSF64356 OMA:NTSLRDN PANTHER:PTHR12403 RefSeq:NP_610662.1 UniGene:Dm.16172 SMR:A1Z8I0 PRIDE:A1Z8I0 Ensembl:FBtr0088182 G…
contig01475	17	5	12	823	FB|FBgn0015316 - symbol:Try29F "Trypsin 29F" species:7227 "Drosophila melanogaster" [GO:0004252 "serine-type endopeptidase activity" evidence=IEA;ISS;NAS] [GO:0006508 "proteolysis" evidence=IEA;NAS] InterPro:IPR001254 InterPro:IPR001314 InterPro:IPR009003 InterPro:IPR018114 Pfam:PF00089 PRINTS:PR00722 PROSITE:PS00134 PROSITE:PS00135 PROSITE:PS50240 SMART:SM00020 EMBL:AE014134 GO:GO:0006508 GO:GO:…
contig01476	8	4	4	719	FB|FBgn0027621 - symbol:Pfrx "6-phosphofructo-2-kinase" species:7227 "Drosophila melanogaster" [GO:0003873 "6-phosphofructo-2-kinase activity" evidence=ISS;NAS] [GO:0004331 "fructose-2,6-bisphosphate 2-phosphatase activity" evidence=ISS;NAS] [GO:0006000 "fructose metabolic process" evidence=ISS] [GO:0006003 "fructose 2,6-bisphosphate metabolic process" evidence=IEA] [GO:0005524 "ATP binding" evid…
contig01477	4	2	2	660	No hit
contig01478	5	1	4	637	FB|FBgn0259143 - symbol:CG42258 species:7227 "Drosophila melanogaster" [GO:0005886 "plasma membrane" evidence=IDA] GO:GO:0005886 EMBL:AE014298 UniGene:Dm.12832 Ensembl:FBtr0299558 Ensembl:FBtr0299559 GeneID:32196 UCSC:CG42258-RC FlyBase:FBgn0259143 RefSeq:NP_572801.2 KEGG:dme:Dmel_CG42258 InParanoid:Q9VYM7 NextBio:777343 ArrayExpress:Q9VYM7 Uniprot:Q9VYM7
contig01479	4	1	3	491	RGD|1309199 - symbol:Cir1 "corepressor interacting with RBPJ, 1" species:10116 "Rattus norvegicus" [GO:0000118 "histone deacetylase complex" evidence=ISO] [GO:0005515 "protein binding" evidence=ISO] [GO:0005634 "nucleus" evidence=IEA;ISO] [GO:0005730 "nucleolus" evidence=ISO] [GO:0005737 "cytoplasm" evidence=ISO] [GO:0006397 "mRNA processing" evidence=IEA] [GO:0008380 "RNA splicing" evidence=IEA]…
contig01480	6	1	5	908	No hit
contig01481	21	9	12	632	FB|FBgn0011361 - symbol:mtacp1 "mitochondrial acyl carrier protein 1" species:7227 "Drosophila melanogaster" [GO:0031177 "phosphopantetheine binding" evidence=ISA] [GO:0006120 "mitochondrial electron transport, NADH to ubiquinone" evidence=ISA] [GO:0005739 "mitochondrion" evidence=ISA] [GO:0000036 "acyl carrier activity" evidence=IEA;ISA] [GO:0006633 "fatty acid biosynthetic process" evidence=IEA…
contig01482	111	62	49	893	FB|FBgn0010357 - symbol:betaTry "betaTrypsin" species:7227 "Drosophila melanogaster" [GO:0004252 "serine-type endopeptidase activity" evidence=IEA;NAS] [GO:0005576 "extracellular region" evidence=NAS] [GO:0006508 "proteolysis" evidence=IEA;NAS] InterPro:IPR001254 InterPro:IPR001314 InterPro:IPR009003 InterPro:IPR018114 Pfam:PF00089 PRINTS:PR00722 PROSITE:PS00134 PROSITE:PS00135 PROSITE:PS50240 SM…
contig01483	6	6	0	478	No hit
contig01484	4	1	3	452	No hit
contig01485	10	6	4	626	FB|FBgn0029888 - symbol:CG3192 species:7227 "Drosophila melanogaster" [GO:0008137 "NADH dehydrogenase (ubiquinone) activity" evidence=ISS] [GO:0005747 "mitochondrial respiratory chain complex I" evidence=ISS] [GO:0006120 "mitochondrial electron transport, NADH to ubiquinone" evidence=ISS] [GO:0003954 "NADH dehydrogenase activity" evidence=ISS] InterPro:IPR008699 InterPro:IPR016551 PIRSF:PIRSF0092…
contig01486	4	3	1	669	No hit
contig01487	6	1	5	685	FB|FBgn0082598 - symbol:akirin "akirin" species:7227 "Drosophila melanogaster" [GO:0005634 "nucleus" evidence=IDA] [GO:0016203 "muscle attachment" evidence=IMP] [GO:0005515 "protein binding" evidence=IPI] [GO:0007517 "muscle organ development" evidence=IMP] [GO:0050829 "defense response to Gram-negative bacterium" evidence=IMP] [GO:0009790 "embryonic development" evidence=IMP] [GO:0045089 "positi…
contig01488	5	2	3	685	No hit
contig01489	5	2	3	560	WB|WBGene00022434 - symbol:Y108G3AL.2 species:6239 "Caenorhabditis elegans" [GO:0016021 "integral to membrane" evidence=IEA] Pfam:PF03371 EMBL:AC024744 InterPro:IPR005037 PANTHER:PTHR23142 RefSeq:NP_503148.1 UniGene:Cel.1471 Ensembl:Y108G3AL.2 GeneID:178546 KEGG:cel:Y108G3AL.2 NMPDR:fig|6239.3.peg.16427 UCSC:Y108G3AL.2 CTD:178546 WormBase:WBGene00022434 WormPep:Y108G3AL.2 eggNOG:meNOG10202 InPara…
contig01490	9	6	3	865	FB|FBgn0031359 - symbol:CG18317 species:7227 "Drosophila melanogaster" [GO:0022857 "transmembrane transporter activity" evidence=ISS] [GO:0005740 "mitochondrial envelope" evidence=ISS] [GO:0005739 "mitochondrion" evidence=IEA] [GO:0055085 "transmembrane transport" evidence=IEA] [GO:0006839 "mitochondrial transport" evidence=IEA] [GO:0016020 "membrane" evidence=IEA] [GO:0005488 "binding" evidence=…
contig01491	3	3	0	511	MGI|MGI:1914476 - symbol:Tmem19 "transmembrane protein 19" species:10090 "Mus musculus" [GO:0016021 "integral to membrane" evidence=IEA] [GO:0016020 "membrane" evidence=IEA] [GO:0005575 "cellular_component" evidence=ND] [GO:0003674 "molecular_function" evidence=ND] [GO:0008150 "biological_process" evidence=ND] MGI:MGI:1914476 GO:GO:0016021 EMBL:AK034298 EMBL:AK042426 EMBL:AK138931 EMBL:AK155275 E…
contig01492	3	1	2	485	FB|FBgn0020521 - symbol:pio "piopio" species:7227 "Drosophila melanogaster" [GO:0007475 "apposition of dorsal and ventral imaginal disc-derived wing surfaces" evidence=IMP] [GO:0003674 "molecular_function" evidence=ND] [GO:0007424 "open tracheal system development" evidence=IMP] [GO:0040005 "chitin-based cuticle attachment to epithelium" evidence=IMP] [GO:0008362 "chitin-based embryonic cuticle b…
contig01493	3	0	3	526	FB|FBgn0035028 - symbol:Start1 "Start1" species:7227 "Drosophila melanogaster" [GO:0017127 "cholesterol transporter activity" evidence=ISS] [GO:0015485 "cholesterol binding" evidence=ISS] [GO:0006694 "steroid biosynthetic process" evidence=IEA] InterPro:IPR000799 PRINTS:PR00978 INTERPRO:IPR002913 EMBL:AE013599 GO:GO:0005515 GO:GO:0006694 GO:GO:0017127 Pfam:PF01852 PROSITE:PS50848 GO:GO:0015485 In…
contig01494	8	4	4	815	No hit
contig01495	10	4	6	761	WB|WBGene00000198 - symbol:art-1 species:6239 "Caenorhabditis elegans" [GO:0005737 "cytoplasm" evidence=IEA] [GO:0006629 "lipid metabolic process" evidence=IEA] [GO:0016021 "integral to membrane" evidence=IEA] [GO:0016627 "oxidoreductase activity, acting on the CH-CH group of donors" evidence=IEA] InterPro:IPR001104 Pfam:PF02544 PROSITE:PS50244 InterPro:IPR000626 Pfam:PF00240 GO:GO:0016021 GO:GO:…
contig01496	14	7	7	775	No hit
contig01497	71	41	30	1992	RGD|69287 - symbol:Sqstm1 "sequestosome 1" species:10116 "Rattus norvegicus" [GO:0001934 "positive regulation of protein amino acid phosphorylation" evidence=IDA] [GO:0005080 "protein kinase C binding" evidence=ISO;IDA] [GO:0005515 "protein binding" evidence=ISO;IDA] [GO:0005575 "cellular_component" evidence=ND] [GO:0005654 "nucleoplasm" evidence=ISO] [GO:0005829 "cytosol" evidence=ISO] [GO:00069…
contig01498	6	5	1	582	FB|FBgn0033775 - symbol:Cyp9h1 "Cyp9h1" species:7227 "Drosophila melanogaster" [GO:0005792 "microsome" evidence=NAS] [GO:0009055 "electron carrier activity" evidence=IEA;ISS;NAS] [GO:0016020 "membrane" evidence=NAS] [GO:0004497 "monooxygenase activity" evidence=IEA] [GO:0020037 "heme binding" evidence=IEA] [GO:0055114 "oxidation reduction" evidence=IEA] InterPro:IPR001128 InterPro:IPR002401 Pfam:…
contig01499	6	2	4	549	FB|FBgn0025140 - symbol:pit "pitchoune" species:7227 "Drosophila melanogaster" [GO:0004004 "ATP-dependent RNA helicase activity" evidence=ISS;NAS] [GO:0003724 "RNA helicase activity" evidence=ISS] [GO:0005730 "nucleolus" evidence=NAS] [GO:0005634 "nucleus" evidence=NAS] [GO:0005524 "ATP binding" evidence=IEA] [GO:0003676 "nucleic acid binding" evidence=IEA] InterPro:IPR001650 InterPro:IPR011545 P…
contig01500	5	3	2	560	FB|FBgn0039234 - symbol:nct "nicastrin" species:7227 "Drosophila melanogaster" [GO:0007219 "Notch signaling pathway" evidence=IMP;NAS] [GO:0005886 "plasma membrane" evidence=NAS] [GO:0006509 "membrane protein ectodomain proteolysis" evidence=IMP;NAS] [GO:0016021 "integral to membrane" evidence=IEA;NAS] [GO:0007010 "cytoskeleton organization" evidence=IMP] [GO:0007220 "Notch receptor processing" e…
contig01501	6	6	0	479	No hit
contig01502	9	2	7	548	FB|FBgn0002031 - symbol:l(2)37Cc "lethal (2) 37Cc" species:7227 "Drosophila melanogaster" [GO:0005739 "mitochondrion" evidence=ISS;IDA] [GO:0005740 "mitochondrial envelope" evidence=NAS] [GO:0002165 "instar larval or pupal development" evidence=NAS] [GO:0016020 "membrane" evidence=IEA] [GO:0005737 "cytoplasm" evidence=IDA] [GO:0005811 "lipid particle" evidence=IDA] InterPro:IPR000163 PRINTS:PR006…
contig01503	4	2	2	543	No hit
contig01504	13	7	6	1030	FB|FBgn0011230 - symbol:poe "purity of essence" species:7227 "Drosophila melanogaster" [GO:0007286 "spermatid development" evidence=IMP] [GO:0007291 "sperm individualization" evidence=IMP] [GO:0005516 "calmodulin binding" evidence=IDA] [GO:0042066 "perineurial glial growth" evidence=IGI;IMP] [GO:0004842 "ubiquitin-protein ligase activity" evidence=IEA] [GO:0008270 "zinc ion binding" evidence=IEA]…
contig01505	33	13	20	1380	FB|FBgn0031913 - symbol:CG5958 species:7227 "Drosophila melanogaster" [GO:0016918 "retinal binding" evidence=ISS] [GO:0005215 "transporter activity" evidence=IEA] [GO:0006810 "transport" evidence=IEA] [GO:0005811 "lipid particle" evidence=IDA] InterPro:IPR001071 PRINTS:PR00180 GO:GO:0005811 GO:GO:0006810 GO:GO:0005215 InterPro:IPR001251 Pfam:PF00650 SUPFAM:SSF52087 PROSITE:PS50191 Gene3D:G3DSA:3.…
contig01506	8	4	4	867	ZFIN|ZDB-GENE-040426-1352 - symbol:rab7 "RAB7, member RAS oncogene family" species:7955 "Danio rerio" [GO:0005525 "GTP binding" evidence=IEA] [GO:0007264 "small GTPase mediated signal transduction" evidence=IEA] [GO:0015031 "protein transport" evidence=IEA] [GO:0000166 "nucleotide binding" evidence=IEA] InterPro:IPR001806 InterPro:IPR003579 InterPro:IPR005225 PRINTS:PR00449 SMART:SM00175 Pfam:PF0…
contig01507	15	6	9	1186	FB|FBgn0021944 - symbol:Coprox "Coproporphyrinogen oxidase" species:7227 "Drosophila melanogaster" [GO:0004109 "coproporphyrinogen oxidase activity" evidence=ISS;NAS] [GO:0006783 "heme biosynthetic process" evidence=ISS;NAS] [GO:0005739 "mitochondrion" evidence=ISS] [GO:0055114 "oxidation reduction" evidence=IEA] InterPro:IPR001260 InterPro:IPR018375 Pfam:PF01218 PIRSF:PIRSF000166 PRINTS:PR00073 …
contig01508	2	2	0	498	FB|FBgn0039977 - symbol:CG17454 species:7227 "Drosophila melanogaster" [GO:0000398 "nuclear mRNA splicing, via spliceosome" evidence=ISS] [GO:0005681 "spliceosomal complex" evidence=ISS] [GO:0003676 "nucleic acid binding" evidence=IEA] [GO:0005634 "nucleus" evidence=IC] [GO:0000381 "regulation of alternative nuclear mRNA splicing, via spliceosome" evidence=IMP] InterPro:IPR002999 SMART:SM00333 GO…
contig01509	11	5	6	689	No hit
contig01510	4	2	2	350	No hit
contig01511	7	4	3	849	No hit
contig01512	8	7	1	399	FB|FBgn0030737 - symbol:CG9914 species:7227 "Drosophila melanogaster" [GO:0005488 "binding" evidence=IEA] [GO:0016491 "oxidoreductase activity" evidence=IEA] [GO:0006631 "fatty acid metabolic process" evidence=IEA] InterPro:IPR006108 InterPro:IPR006176 InterPro:IPR006180 InterPro:IPR008927 InterPro:IPR016040 Pfam:PF00725 Pfam:PF02737 PROSITE:PS00067 GO:GO:0005488 GO:GO:0055114 Gene3D:G3DSA:3.40.5…
contig01513	34	16	18	2331	ZFIN|ZDB-GENE-040426-2009 - symbol:uba1 "ubiquitin-like modifier activating enzyme 1" species:7955 "Danio rerio" [GO:0005488 "binding" evidence=IEA] [GO:0006464 "protein modification process" evidence=IEA] [GO:0008152 "metabolic process" evidence=IEA] [GO:0005524 "ATP binding" evidence=IEA] [GO:0003824 "catalytic activity" evidence=IEA] [GO:0008641 "small protein activating enzyme activity" evide…
contig01514	9	2	7	694	No hit
contig01515	5	3	2	554	ZFIN|ZDB-GENE-030131-5395 - symbol:st13 "suppression of tumorigenicity 13 (colon carcinoma) (Hsp70 interacting protein)" species:7955 "Danio rerio" [GO:0005488 "binding" evidence=IEA] InterPro:IPR011990 ZFIN:ZDB-GENE-030131-5395 GO:GO:0005488 Gene3D:G3DSA:1.25.40.10 InterPro:IPR013026 InterPro:IPR019734 PROSITE:PS50005 PROSITE:PS50293 SMART:SM00028 InterPro:IPR006636 SMART:SM00727 HOGENOM:HBG6075…
contig01516	5	2	3	760	No hit
contig01517	13	12	1	722	FB|FBgn0005666 - symbol:bt "bent" species:7227 "Drosophila melanogaster" [GO:0005737 "cytoplasm" evidence=ISS] [GO:0005200 "structural constituent of cytoskeleton" evidence=ISS] [GO:0004687 "myosin light chain kinase activity" evidence=NAS] [GO:0006468 "protein amino acid phosphorylation" evidence=IEA;NAS] [GO:0004674 "protein serine/threonine kinase activity" evidence=IEA;NAS] [GO:0007498 "mesod…
contig01518	4	3	1	501	No hit
contig01519	4	3	1	534	No hit
contig01520	7	6	1	888	No hit
contig01521	8	6	2	919	No hit
contig01522	20	9	11	1034	WB|WBGene00009514 - symbol:F37H8.5 species:6239 "Caenorhabditis elegans" [GO:0016021 "integral to membrane" evidence=IEA] Pfam:PF03227 GO:GO:0005576 InterPro:IPR004911 PANTHER:PTHR13234 EMBL:Z81534 PIR:T21922 RefSeq:NP_496397.1 UniGene:Cel.32781 Ensembl:F37H8.5 GeneID:3564874 KEGG:cel:F37H8.5 NMPDR:fig|6239.3.peg.7410 UCSC:F37H8.5 CTD:3564874 WormBase:WBGene00009514 WormPep:F37H8.5 eggNOG:meNOG17…
contig01523	50	35	15	2481	No hit
contig01524	3	3	0	609	FB|FBgn0053519 - symbol:Unc-89 "Unc-89" species:7227 "Drosophila melanogaster" [GO:0004674 "protein serine/threonine kinase activity" evidence=IEA] [GO:0006468 "protein amino acid phosphorylation" evidence=IEA] [GO:0005089 "Rho guanyl-nucleotide exchange factor activity" evidence=IEA] [GO:0035023 "regulation of Rho protein signal transduction" evidence=IEA] [GO:0005524 "ATP binding" evidence=IEA]…
contig01525	3	0	3	476	FB|FBgn0050476 - symbol:ave "aveugle" species:7227 "Drosophila melanogaster" [GO:0003674 "molecular_function" evidence=ND] [GO:0007165 "signal transduction" evidence=IDA] [GO:0042675 "compound eye cone cell differentiation" evidence=IMP] [GO:0001751 "compound eye photoreceptor cell differentiation" evidence=IMP] [GO:0005737 "cytoplasm" evidence=IDA] [GO:0005886 "plasma membrane" evidence=IDA] [GO…
contig01526	10	5	5	992	MGI|MGI:1914267 - symbol:2010011I20Rik "RIKEN cDNA 2010011I20 gene" species:10090 "Mus musculus" [GO:0016021 "integral to membrane" evidence=IEA] [GO:0016020 "membrane" evidence=IEA] [GO:0005575 "cellular_component" evidence=ND] [GO:0003674 "molecular_function" evidence=ND] [GO:0008150 "biological_process" evidence=ND] MGI:MGI:1914267 GO:GO:0016021 OrthoDB:EOG93R662 EMBL:AK008190 EMBL:AK076087 EM…
contig01527	10	4	6	820	No hit
contig01528	3	3	0	473	No hit
contig01529	3	1	2	478	No hit
contig01530	6	4	2	791	FB|FBgn0020496 - symbol:CtBP "C-terminal Binding Protein" species:7227 "Drosophila melanogaster" [GO:0001700 "embryonic development via the syncytial blastoderm" evidence=IMP] [GO:0005515 "protein binding" evidence=IPI] [GO:0008022 "protein C-terminus binding" evidence=NAS] [GO:0005634 "nucleus" evidence=IDA;NAS] [GO:0003714 "transcription corepressor activity" evidence=IMP;NAS;TAS] [GO:0000122 "…
contig01531	27	14	13	682	No hit
contig01532	20	12	8	658	No hit
contig01533	4	0	4	519	No hit
contig01534	9	5	4	863	No hit
contig01535	9	4	5	557	No hit
contig01536	4	4	0	504	FB|FBgn0031050 - symbol:Arp11 "Arp11" species:7227 "Drosophila melanogaster" [GO:0007010 "cytoskeleton organization" evidence=ISS] [GO:0005884 "actin filament" evidence=ISS] [GO:0003779 "actin binding" evidence=ISS] [GO:0005200 "structural constituent of cytoskeleton" evidence=ISS] InterPro:IPR004000 Pfam:PF00022 SMART:SM00268 GO:GO:0005515 EMBL:AE014298 PANTHER:PTHR11937 EMBL:AY051833 RefSeq:NP_…
contig01537	28	19	9	936	FB|FBgn0250815 - symbol:Jon65Aiv "Jonah 65Aiv" species:7227 "Drosophila melanogaster" [GO:0004252 "serine-type endopeptidase activity" evidence=ISS;NAS] [GO:0006508 "proteolysis" evidence=IEA;NAS] InterPro:IPR001254 InterPro:IPR001314 InterPro:IPR009003 InterPro:IPR018114 Pfam:PF00089 PRINTS:PR00722 PROSITE:PS00134 PROSITE:PS00135 PROSITE:PS50240 SMART:SM00020 GO:GO:0006508 GO:GO:0004252 SUPFAM:S…
contig01538	10	9	1	607	No hit
contig01539	35	20	15	1592	FB|FBgn0037749 - symbol:CG9471 species:7227 "Drosophila melanogaster" [GO:0003959 "NADPH dehydrogenase activity" evidence=ISS] [GO:0004074 "biliverdin reductase activity" evidence=ISS] [GO:0008152 "metabolic process" evidence=IEA] [GO:0005488 "binding" evidence=IEA] InterPro:IPR016040 GO:GO:0005488 Gene3D:G3DSA:3.40.50.720 SUPFAM:SSF51735 GO:GO:0008152 GO:GO:0003824 EMBL:AY094929 HSSP:P30043 SMR:…
[truncated: 4,434 more rows]
